# Supplementary material for: Efficacy and safety of a new ranibizumab biosimilar CKD-701 using a pro re nata treatment regimen in neovascular age-related macular degeneration: A phase 3 randomized clinical trial
Source: PLoS One. 2022 Nov 14;17(11):e0275611. doi: 10.1371/journal.pone.0275611 (PMC9662729; doi:10.1371/journal.pone.0275611)
Supplement: S2 File — This file contains data to reach the conclusion of this study. (ZIP) [file pone.0275611.s003.zip]

Archive with 1 entries (1 files):
- minimal_dataset_CKD-701Phase3(177AMD17019).xlsx
