# Supplementary material for: Efficacy and safety of a new ranibizumab biosimilar CKD-701 using a pro re nata treatment regimen in neovascular age-related macular degeneration: A phase 3 randomized clinical trial
Source: PLoS One. 2022 Nov 14;17(11):e0275611. doi: 10.1371/journal.pone.0275611 (PMC9662729; doi:10.1371/journal.pone.0275611)
Supplement: S2 File — This file contains data to reach the conclusion of this study. (ZIP) [file pone.0275611.s003.zip › minimal_dataset_CKD-701Phase3(177AMD17019).xlsx]

## Sheet: BCVA
SUBJID	AN	age	age_group1	age_group2	male (M),female (F)	including FAS	including PPS	including SAF	Intervention	variable	variable_code	visit	result (character)	result(number)	Baseline Flag	Baseline(character)	Baseline(number)	change_from_baseline	LOCF
SUBJID	ALCNO	AGE	AGEGR1	AGEGR2	SEX	FASFL	PPROTFL	SAFFL	TRT01P	PARAM	PARAMCD	AVISIT	AVALC	AVAL	ABLFL	BASEC	BASE	CHG	DTYPE
SN01001	ANB001	78	70-79 years	>=65 year	M	Y	Y	Y	Lucentis	Best corrected visual acuity	BCVA	Month 3	55	55		38	38	17
SN01002	ANB002	81	80-89 years	>=65 year	M	Y	Y	Y	CKD-701	Best corrected visual acuity	BCVA	Month 3	79	79		70	70	9
SN01003	ANB003	62	60-69 years	<65 years	M	Y	Y	Y	CKD-701	Best corrected visual acuity	BCVA	Month 3	78	78		77	77	1
SN01004	ANB004	75	70-79 years	>=65 year	F	Y	Y	Y	Lucentis	Best corrected visual acuity	BCVA	Month 3	62	62		62	62	0
SN01005	ANB008	65	60-69 years	>=65 year	F	Y	Y	Y	Lucentis	Best corrected visual acuity	BCVA	Month 3	76	76		44	44	32
SN01006	ANB010	89	80-89 years	>=65 year	F	Y	Y	Y	Lucentis	Best corrected visual acuity	BCVA	Month 3	67	67		60	60	7
SN01007	ANB011	79	70-79 years	>=65 year	F	Y	Y	Y	CKD-701	Best corrected visual acuity	BCVA	Month 3	28	28		49	49	-21
SN01008	ANA001	65	60-69 years	>=65 year	M	Y	Y	Y	Lucentis	Best corrected visual acuity	BCVA	Month 3	70	70		68	68	2
SN01010	ANB017	71	70-79 years	>=65 year	F	Y	Y	Y	CKD-701	Best corrected visual acuity	BCVA	Month 3	64	64		45	45	19
SN01011	ANB020	76	70-79 years	>=65 year	M	Y	Y	Y	Lucentis	Best corrected visual acuity	BCVA	Month 3	69	69		69	69	0
SN01012	ANB092	73	70-79 years	>=65 year	F	Y	Y	Y	CKD-701	Best corrected visual acuity	BCVA	Month 3	57	57		61	61	-4
SN01014	ANB021	79	70-79 years	>=65 year	F	Y	Y	Y	Lucentis	Best corrected visual acuity	BCVA	Month 3	72	72		67	67	5
SN01015	ANB023	79	70-79 years	>=65 year	M	Y	Y	Y	CKD-701	Best corrected visual acuity	BCVA	Month 3	77	77		67	67	10
SN01016	ANB113	85	80-89 years	>=65 year	M	Y	Y	Y	CKD-701	Best corrected visual acuity	BCVA	Month 3	71	71		63	63	8
SN01018	ANB125	72	70-79 years	>=65 year	M	Y	Y	Y	Lucentis	Best corrected visual acuity	BCVA	Month 3	81	81		70	70	11
SN01020	ANB143	65	60-69 years	>=65 year	M	Y	Y	Y	CKD-701	Best corrected visual acuity	BCVA	Month 3	64	64		60	60	4
SN01022	ANA067	84	80-89 years	>=65 year	M	Y	N	Y	CKD-701	Best corrected visual acuity	BCVA	Month 3	76	76		68	68	8
SN01023	ANB148	66	60-69 years	>=65 year	F	Y	Y	Y	Lucentis	Best corrected visual acuity	BCVA	Month 3	77	77		77	77	0
SN01024	ANA073	70	70-79 years	>=65 year	M	Y	Y	Y	CKD-701	Best corrected visual acuity	BCVA	Month 3	80	80		72	72	8
SN01025	ANB200	72	70-79 years	>=65 year	F	Y	Y	Y	Lucentis	Best corrected visual acuity	BCVA	Month 3	54	54		57	57	-3
SN01026	ANB211	71	70-79 years	>=65 year	M	Y	Y	Y	CKD-701	Best corrected visual acuity	BCVA	Month 3	72	72		72	72	0
SN01027	ANB223	77	70-79 years	>=65 year	F	Y	Y	Y	Lucentis	Best corrected visual acuity	BCVA	Month 3	67	67		65	65	2
SN01028	ANB341	85	80-89 years	>=65 year	F	Y	Y	Y	CKD-701	Best corrected visual acuity	BCVA	Month 3	65	65		59	59	6
SN02001	ANA037	73	70-79 years	>=65 year	M	Y	Y	Y	CKD-701	Best corrected visual acuity	BCVA	Month 3	60	60		52	52	8
SN02002	ANB049	76	70-79 years	>=65 year	M	Y	Y	Y	CKD-701	Best corrected visual acuity	BCVA	Month 3	47	47		36	36	11
SN02003	ANB060	82	80-89 years	>=65 year	M	Y	Y	Y	Lucentis	Best corrected visual acuity	BCVA	Month 3	60	60		34	34	26
SN02004	ANB068	62	60-69 years	<65 years	M	Y	Y	Y	Lucentis	Best corrected visual acuity	BCVA	Month 3	34	34		54	54	-20
SN02006	ANB091	64	60-69 years	<65 years	M	Y	Y	Y	Lucentis	Best corrected visual acuity	BCVA	Month 3	55	55		35	35	20
SN02007	ANB119	65	60-69 years	>=65 year	M	Y	Y	Y	CKD-701	Best corrected visual acuity	BCVA	Month 3	35	35		38	38	-3
SN02008	ANB158	70	70-79 years	>=65 year	F	Y	Y	Y	Lucentis	Best corrected visual acuity	BCVA	Month 3	64	64		60	60	4
SN02009	ANB163	60	60-69 years	<65 years	M	Y	Y	Y	CKD-701	Best corrected visual acuity	BCVA	Month 3	39	39		35	35	4
SN03002	ANB116	66	60-69 years	>=65 year	M	Y	Y	Y	Lucentis	Best corrected visual acuity	BCVA	Month 3	82	82		71	71	11
SN03004	ANB145	71	70-79 years	>=65 year	M	Y	Y	Y	CKD-701	Best corrected visual acuity	BCVA	Month 3	54	54		66	66	-12
SN03005	ANB151	79	70-79 years	>=65 year	F	Y	Y	Y	Lucentis	Best corrected visual acuity	BCVA	Month 3	85	85		71	71	14
SN03006	ANA074	72	70-79 years	>=65 year	F	Y	Y	Y	CKD-701	Best corrected visual acuity	BCVA	Month 3	55	55		55	55	0
SN03008	ANB166	84	80-89 years	>=65 year	F	Y	Y	Y	CKD-701	Best corrected visual acuity	BCVA	Month 3	41	41		34	34	7
SN03009	ANA075	69	60-69 years	>=65 year	M	Y	Y	Y	Lucentis	Best corrected visual acuity	BCVA	Month 3	73	73		70	70	3
SN03010	ANB171	83	80-89 years	>=65 year	F	Y	Y	Y	Lucentis	Best corrected visual acuity	BCVA	Month 3	63	63		63	63	0
SN03011	ANB182	75	70-79 years	>=65 year	F	Y	Y	Y	Lucentis	Best corrected visual acuity	BCVA	Month 3	74	74		73	73	1
SN03012	ANB186	66	60-69 years	>=65 year	F	Y	Y	Y	Lucentis	Best corrected visual acuity	BCVA	Month 3	87	87		78	78	9
SN03013	ANB190	77	70-79 years	>=65 year	F	Y	Y	Y	CKD-701	Best corrected visual acuity	BCVA	Month 3	48	48		49	49	-1
SN03014	ANB206	67	60-69 years	>=65 year	F	Y	Y	Y	CKD-701	Best corrected visual acuity	BCVA	Month 3	84	84		64	64	20
SN03015	ANB219	76	70-79 years	>=65 year	M	Y	Y	Y	CKD-701	Best corrected visual acuity	BCVA	Month 3	47	47		35	35	12
SN04001	ANB045	71	70-79 years	>=65 year	M	Y	N	Y	Lucentis	Best corrected visual acuity	BCVA	Month 3	70	70		59	59	11	LOCF
SN04002	ANB058	77	70-79 years	>=65 year	M	Y	Y	Y	CKD-701	Best corrected visual acuity	BCVA	Month 3	55	55		56	56	-1
SN04003	ANB066	66	60-69 years	>=65 year	F	Y	Y	Y	CKD-701	Best corrected visual acuity	BCVA	Month 3	71	71		55	55	16
SN04004	ANB094	84	80-89 years	>=65 year	F	Y	Y	Y	CKD-701	Best corrected visual acuity	BCVA	Month 3	77	77		61	61	16
SN04005	ANB095	74	70-79 years	>=65 year	F	Y	Y	Y	Lucentis	Best corrected visual acuity	BCVA	Month 3	68	68		58	58	10
SN04007	ANA053	67	60-69 years	>=65 year	M	Y	Y	Y	Lucentis	Best corrected visual acuity	BCVA	Month 3	76	76		72	72	4
SN04008	ANB110	84	80-89 years	>=65 year	M	Y	Y	Y	Lucentis	Best corrected visual acuity	BCVA	Month 3	63	63		59	59	4
SN04009	ANB118	81	80-89 years	>=65 year	M	Y	Y	Y	CKD-701	Best corrected visual acuity	BCVA	Month 3	75	75		65	65	10
SN04010	ANB121	77	70-79 years	>=65 year	F	Y	Y	Y	Lucentis	Best corrected visual acuity	BCVA	Month 3	69	69		72	72	-3
SN04011	ANB144	67	60-69 years	>=65 year	F	Y	Y	Y	CKD-701	Best corrected visual acuity	BCVA	Month 3	73	73		53	53	20
SN04012	ANB168	65	60-69 years	>=65 year	M	Y	Y	Y	Lucentis	Best corrected visual acuity	BCVA	Month 3	81	81		75	75	6
SN04013	ANB192	75	70-79 years	>=65 year	M	Y	N	Y	CKD-701	Best corrected visual acuity	BCVA	Month 3	54	54		58	58	-4	LOCF
SN04016	ANB199	63	60-69 years	<65 years	F	Y	Y	Y	CKD-701	Best corrected visual acuity	BCVA	Month 3	75	75		78	78	-3
SN04017	ANB214	70	70-79 years	>=65 year	M	Y	Y	Y	CKD-701	Best corrected visual acuity	BCVA	Month 3	80	80		65	65	15
SN05001	ANB025	78	70-79 years	>=65 year	M	Y	Y	Y	CKD-701	Best corrected visual acuity	BCVA	Month 3	33	33		36	36	-3
SN05002	ANB028	73	70-79 years	>=65 year	M	Y	N	Y	CKD-701	Best corrected visual acuity	BCVA	Month 3	75	75		75	75	0	LOCF
SN05003	ANB063	78	70-79 years	>=65 year	F	Y	Y	Y	CKD-701	Best corrected visual acuity	BCVA	Month 3	34	34		35	35	-1
SN05007	ANA057	60	60-69 years	<65 years	M	Y	Y	Y	CKD-701	Best corrected visual acuity	BCVA	Month 3	85	85		78	78	7
SN05008	ANA061	61	60-69 years	<65 years	F	Y	Y	Y	Lucentis	Best corrected visual acuity	BCVA	Month 3	79	79		68	68	11
SN05010	ANA077	77	70-79 years	>=65 year	F	Y	Y	Y	Lucentis	Best corrected visual acuity	BCVA	Month 3	57	57		59	59	-2
SN05011	ANB179	76	70-79 years	>=65 year	F	Y	Y	Y	Lucentis	Best corrected visual acuity	BCVA	Month 3	67	67		70	70	-3
SN05012	ANA088	81	80-89 years	>=65 year	F	Y	N	Y	CKD-701	Best corrected visual acuity	BCVA	Month 3	55	55		45	45	10	LOCF
SN05013	ANB202	79	70-79 years	>=65 year	M	Y	Y	Y	CKD-701	Best corrected visual acuity	BCVA	Month 3	80	80		67	67	13
SN05014	ANA092	59	50-59 years	<65 years	M	Y	Y	Y	Lucentis	Best corrected visual acuity	BCVA	Month 3	50	50		55	55	-5
SN06001	ANA029	64	60-69 years	<65 years	F	Y	Y	Y	CKD-701	Best corrected visual acuity	BCVA	Month 3	81	81		61	61	20
SN06002	ANB035	84	80-89 years	>=65 year	F	Y	Y	Y	Lucentis	Best corrected visual acuity	BCVA	Month 3	63	63		46	46	17
SN06003	ANA030	67	60-69 years	>=65 year	F	Y	Y	Y	Lucentis	Best corrected visual acuity	BCVA	Month 3	70	70		48	48	22
SN06004	ANA002	68	60-69 years	>=65 year	M	Y	N	Y	Lucentis	Best corrected visual acuity	BCVA	Month 3	86	86		76	76	10
SN06005	ANB077	65	60-69 years	>=65 year	F	Y	N	Y	Lucentis	Best corrected visual acuity	BCVA	Month 3	77	77		70	70	7
SN06006	ANB086	79	70-79 years	>=65 year	F	Y	Y	Y	Lucentis	Best corrected visual acuity	BCVA	Month 3	70	70		71	71	-1
SN06007	ANB106	64	60-69 years	<65 years	M	Y	Y	Y	Lucentis	Best corrected visual acuity	BCVA	Month 3	76	76		70	70	6
SN06008	ANB152	83	80-89 years	>=65 year	F	Y	N	Y	CKD-701	Best corrected visual acuity	BCVA	Month 3	69	69		65	65	4	LOCF
SN06009	ANB220	79	70-79 years	>=65 year	M	Y	Y	Y	Lucentis	Best corrected visual acuity	BCVA	Month 3	30	30		34	34	-4
SN07001	ANA032	84	80-89 years	>=65 year	M	Y	Y	Y	Lucentis	Best corrected visual acuity	BCVA	Month 3	57	57		47	47	10
SN07002	ANA041	66	60-69 years	>=65 year	F	Y	Y	Y	Lucentis	Best corrected visual acuity	BCVA	Month 3	60	60		60	60	0
SN07003	ANB062	86	80-89 years	>=65 year	F	Y	Y	Y	CKD-701	Best corrected visual acuity	BCVA	Month 3	73	73		63	63	10
SN07004	ANB072	79	70-79 years	>=65 year	F	Y	Y	Y	CKD-701	Best corrected visual acuity	BCVA	Month 3	54	54		39	39	15
SN07005	ANA054	60	60-69 years	<65 years	F	Y	Y	Y	CKD-701	Best corrected visual acuity	BCVA	Month 3	76	76		73	73	3
SN07006	ANA059	58	50-59 years	<65 years	M	Y	Y	Y	Lucentis	Best corrected visual acuity	BCVA	Month 3	75	75		76	76	-1
SN07007	ANB138	68	60-69 years	>=65 year	F	Y	Y	Y	Lucentis	Best corrected visual acuity	BCVA	Month 3	74	74		74	74	0
SN07008	ANB139	79	70-79 years	>=65 year	F	Y	Y	Y	CKD-701	Best corrected visual acuity	BCVA	Month 3	75	75		61	61	14
SN07009	ANB140	84	80-89 years	>=65 year	M	Y	Y	Y	Lucentis	Best corrected visual acuity	BCVA	Month 3	81	81		76	76	5
SN07010	ANB169	67	60-69 years	>=65 year	F	Y	Y	Y	CKD-701	Best corrected visual acuity	BCVA	Month 3	70	70		60	60	10
SN07011	ANA078	81	80-89 years	>=65 year	M	Y	Y	Y	CKD-701	Best corrected visual acuity	BCVA	Month 3	61	61		55	55	6
SN07012	ANA080	63	60-69 years	<65 years	M	Y	Y	Y	Lucentis	Best corrected visual acuity	BCVA	Month 3	84	84		63	63	21
SN07014	ANA081	70	70-79 years	>=65 year	M	Y	Y	Y	Lucentis	Best corrected visual acuity	BCVA	Month 3	74	74		75	75	-1
SN07016	ANA091	67	60-69 years	>=65 year	M	Y	Y	Y	Lucentis	Best corrected visual acuity	BCVA	Month 3	73	73		53	53	20
SN07017	ANA099	81	80-89 years	>=65 year	F	Y	Y	Y	Lucentis	Best corrected visual acuity	BCVA	Month 3	71	71		62	62	9
SN08001	ANA025	74	70-79 years	>=65 year	M	Y	Y	Y	CKD-701	Best corrected visual acuity	BCVA	Month 3	82	82		71	71	11
SN08002	ANB005	58	50-59 years	<65 years	M	Y	Y	Y	CKD-701	Best corrected visual acuity	BCVA	Month 3	77	77		77	77	0
SN08003	ANA035	80	80-89 years	>=65 year	M	Y	Y	Y	CKD-701	Best corrected visual acuity	BCVA	Month 3	50	50		49	49	1
SN08004	ANB052	50	50-59 years	<65 years	F	Y	Y	Y	Lucentis	Best corrected visual acuity	BCVA	Month 3	69	69		77	77	-8
SN08005	ANB053	80	80-89 years	>=65 year	M	Y	Y	Y	CKD-701	Best corrected visual acuity	BCVA	Month 3	74	74		58	58	16
SN08006	ANB016	69	60-69 years	>=65 year	M	Y	Y	Y	Lucentis	Best corrected visual acuity	BCVA	Month 3	72	72		61	61	11
SN08007	ANA042	65	60-69 years	>=65 year	M	Y	Y	Y	CKD-701	Best corrected visual acuity	BCVA	Month 3	78	78		75	75	3
SN08008	ANB083	69	60-69 years	>=65 year	F	Y	Y	Y	CKD-701	Best corrected visual acuity	BCVA	Month 3	71	71		55	55	16
SN08009	ANB088	56	50-59 years	<65 years	M	Y	Y	Y	CKD-701	Best corrected visual acuity	BCVA	Month 3	84	84		68	68	16
SN08010	ANB089	78	70-79 years	>=65 year	M	Y	Y	Y	CKD-701	Best corrected visual acuity	BCVA	Month 3	32	32		40	40	-8
SN08011	ANB108	78	70-79 years	>=65 year	F	Y	N	Y	Lucentis	Best corrected visual acuity	BCVA	Month 3	68	68		52	52	16
SN08012	ANB114	74	70-79 years	>=65 year	F	Y	Y	Y	CKD-701	Best corrected visual acuity	BCVA	Month 3	56	56		47	47	9
SN08014	ANA063	81	80-89 years	>=65 year	F	Y	Y	Y	CKD-701	Best corrected visual acuity	BCVA	Month 3	75	75		55	55	20
SN08015	ANA064	73	70-79 years	>=65 year	M	Y	Y	Y	Lucentis	Best corrected visual acuity	BCVA	Month 3	83	83		73	73	10
SN08016	ANB146	61	60-69 years	<65 years	F	Y	Y	Y	Lucentis	Best corrected visual acuity	BCVA	Month 3	78	78		77	77	1
SN08017	ANA072	57	50-59 years	<65 years	M	Y	Y	Y	Lucentis	Best corrected visual acuity	BCVA	Month 3	85	85		64	64	21
SN08018	ANB177	82	80-89 years	>=65 year	F	Y	Y	Y	CKD-701	Best corrected visual acuity	BCVA	Month 3	69	69		69	69	0
SN08019	ANA076	58	50-59 years	<65 years	M	Y	Y	Y	Lucentis	Best corrected visual acuity	BCVA	Month 3	81	81		77	77	4
SN08020	ANB189	58	50-59 years	<65 years	M	Y	Y	Y	Lucentis	Best corrected visual acuity	BCVA	Month 3	53	53		51	51	2
SN08021	ANA090	54	50-59 years	<65 years	M	Y	Y	Y	CKD-701	Best corrected visual acuity	BCVA	Month 3	79	79		67	67	12
SN08022	ANA097	61	60-69 years	<65 years	M	Y	Y	Y	CKD-701	Best corrected visual acuity	BCVA	Month 3	49	49		40	40	9
SN08023	ANA102	82	80-89 years	>=65 year	F	Y	Y	Y	Lucentis	Best corrected visual acuity	BCVA	Month 3	80	80		71	71	9
SN09001	ANB079	90	≥90 years	>=65 year	M	Y	Y	Y	CKD-701	Best corrected visual acuity	BCVA	Month 3	73	73		74	74	-1
SN09003	ANB019	89	80-89 years	>=65 year	F	Y	Y	Y	CKD-701	Best corrected visual acuity	BCVA	Month 3	62	62		35	35	27
SN09004	ANB087	80	80-89 years	>=65 year	M	Y	Y	Y	CKD-701	Best corrected visual acuity	BCVA	Month 3	79	79		70	70	9
SN09005	ANB097	81	80-89 years	>=65 year	M	Y	Y	Y	CKD-701	Best corrected visual acuity	BCVA	Month 3	79	79		69	69	10
SN09006	ANB126	69	60-69 years	>=65 year	M	Y	Y	Y	CKD-701	Best corrected visual acuity	BCVA	Month 3	79	79		75	75	4
SN09007	ANB133	70	70-79 years	>=65 year	M	Y	Y	Y	CKD-701	Best corrected visual acuity	BCVA	Month 3	72	72		71	71	1
SN10002	ANA027	74	70-79 years	>=65 year	M	Y	Y	Y	Lucentis	Best corrected visual acuity	BCVA	Month 3	88	88		76	76	12
SN10003	ANB046	85	80-89 years	>=65 year	F	Y	Y	Y	Lucentis	Best corrected visual acuity	BCVA	Month 3	65	65		51	51	14
SN10005	ANA065	60	60-69 years	<65 years	M	Y	Y	Y	Lucentis	Best corrected visual acuity	BCVA	Month 3	84	84		78	78	6
SN10006	ANB147	78	70-79 years	>=65 year	F	Y	Y	Y	CKD-701	Best corrected visual acuity	BCVA	Month 3	70	70		54	54	16
SN10008	ANA093	57	50-59 years	<65 years	M	Y	Y	Y	CKD-701	Best corrected visual acuity	BCVA	Month 3	78	78		74	74	4
SN10009	ANB216	70	70-79 years	>=65 year	F	Y	Y	Y	Lucentis	Best corrected visual acuity	BCVA	Month 3	73	73		73	73	0
SN11001	ANB006	71	70-79 years	>=65 year	F	Y	Y	Y	CKD-701	Best corrected visual acuity	BCVA	Month 3	63	63		50	50	13
SN11002	ANB042	82	80-89 years	>=65 year	M	Y	Y	Y	Lucentis	Best corrected visual acuity	BCVA	Month 3	50	50		50	50	0
SN11003	ANA033	85	80-89 years	>=65 year	F	Y	Y	Y	CKD-701	Best corrected visual acuity	BCVA	Month 3	66	66		73	73	-7
SN11004	ANB047	72	70-79 years	>=65 year	M	Y	Y	Y	CKD-701	Best corrected visual acuity	BCVA	Month 3	85	85		70	70	15
SN11005	ANB059	72	70-79 years	>=65 year	M	Y	Y	Y	Lucentis	Best corrected visual acuity	BCVA	Month 3	26	26		39	39	-13
SN11006	ANB064	79	70-79 years	>=65 year	M	Y	Y	Y	Lucentis	Best corrected visual acuity	BCVA	Month 3	60	60		44	44	16
SN11007	ANB069	78	70-79 years	>=65 year	M	Y	Y	Y	Lucentis	Best corrected visual acuity	BCVA	Month 3	57	57		54	54	3
SN11008	ANB018	75	70-79 years	>=65 year	M	Y	Y	Y	Lucentis	Best corrected visual acuity	BCVA	Month 3	54	54		39	39	15
SN11009	ANB076	82	80-89 years	>=65 year	F	Y	Y	Y	Lucentis	Best corrected visual acuity	BCVA	Month 3	22	22		46	46	-24
SN11010	ANB082	74	70-79 years	>=65 year	M	Y	Y	Y	CKD-701	Best corrected visual acuity	BCVA	Month 3	34	34		34	34	0
SN11013	ANB120	77	70-79 years	>=65 year	M	Y	Y	Y	Lucentis	Best corrected visual acuity	BCVA	Month 3	40	40		35	35	5
SN11014	ANB127	72	70-79 years	>=65 year	M	Y	Y	Y	CKD-701	Best corrected visual acuity	BCVA	Month 3	65	65		54	54	11
SN11015	ANA062	58	50-59 years	<65 years	F	Y	Y	Y	CKD-701	Best corrected visual acuity	BCVA	Month 3	65	65		61	61	4
SN11016	ANB136	81	80-89 years	>=65 year	F	Y	Y	Y	Lucentis	Best corrected visual acuity	BCVA	Month 3	65	65		50	50	15
SN11017	ANA069	79	70-79 years	>=65 year	M	Y	Y	Y	CKD-701	Best corrected visual acuity	BCVA	Month 3	65	65		53	53	12
SN11018	ANA070	80	80-89 years	>=65 year	M	Y	N	Y	Lucentis	Best corrected visual acuity	BCVA	Month 3	32	32		44	44	-12
SN11019	ANB170	90	≥90 years	>=65 year	M	Y	Y	Y	Lucentis	Best corrected visual acuity	BCVA	Month 3	30	30		34	34	-4
SN11020	ANB175	70	70-79 years	>=65 year	F	Y	Y	Y	CKD-701	Best corrected visual acuity	BCVA	Month 3	69	69		57	57	12
SN13001	ANB034	74	70-79 years	>=65 year	F	Y	Y	Y	Lucentis	Best corrected visual acuity	BCVA	Month 3	84	84		76	76	8
SN13002	ANB038	70	70-79 years	>=65 year	M	Y	Y	Y	Lucentis	Best corrected visual acuity	BCVA	Month 3	80	80		68	68	12
SN13003	ANB043	58	50-59 years	<65 years	F	Y	Y	Y	CKD-701	Best corrected visual acuity	BCVA	Month 3	73	73		42	42	31
SN13006	ANB075	78	70-79 years	>=65 year	F	Y	Y	Y	CKD-701	Best corrected visual acuity	BCVA	Month 3	80	80		72	72	8
SN13007	ANB081	75	70-79 years	>=65 year	M	Y	Y	Y	Lucentis	Best corrected visual acuity	BCVA	Month 3	71	71		67	67	4
SN13008	ANB080	79	70-79 years	>=65 year	F	Y	Y	Y	Lucentis	Best corrected visual acuity	BCVA	Month 3	73	73		67	67	6
SN13009	ANB150	78	70-79 years	>=65 year	F	Y	Y	Y	Lucentis	Best corrected visual acuity	BCVA	Month 3	48	48		47	47	1
SN13010	ANB153	65	60-69 years	>=65 year	F	Y	Y	Y	CKD-701	Best corrected visual acuity	BCVA	Month 3	60	60		63	63	-3
SN13011	ANB162	82	80-89 years	>=65 year	M	Y	Y	Y	Lucentis	Best corrected visual acuity	BCVA	Month 3	54	54		55	55	-1
SN13012	ANB193	74	70-79 years	>=65 year	M	Y	Y	Y	CKD-701	Best corrected visual acuity	BCVA	Month 3	57	57		56	56	1
SN14001	ANB027	59	50-59 years	<65 years	M	Y	Y	Y	Lucentis	Best corrected visual acuity	BCVA	Month 3	82	82		76	76	6
SN14002	ANB007	76	70-79 years	>=65 year	F	Y	Y	Y	Lucentis	Best corrected visual acuity	BCVA	Month 3	69	69		58	58	11
SN14003	ANB009	80	80-89 years	>=65 year	F	Y	Y	Y	Lucentis	Best corrected visual acuity	BCVA	Month 3	58	58		61	61	-3
SN14004	ANB012	73	70-79 years	>=65 year	F	Y	Y	Y	CKD-701	Best corrected visual acuity	BCVA	Month 3	76	76		68	68	8
SN14006	ANA039	82	80-89 years	>=65 year	F	Y	Y	Y	CKD-701	Best corrected visual acuity	BCVA	Month 3	73	73		62	62	11
SN14007	ANB015	84	80-89 years	>=65 year	F	Y	Y	Y	CKD-701	Best corrected visual acuity	BCVA	Month 3	62	62		52	52	10
SN14008	ANB022	66	60-69 years	>=65 year	M	Y	Y	Y	CKD-701	Best corrected visual acuity	BCVA	Month 3	75	75		49	49	26
SN14009	ANB100	60	60-69 years	<65 years	F	Y	Y	Y	Lucentis	Best corrected visual acuity	BCVA	Month 3	69	69		65	65	4
SN14012	ANB024	71	70-79 years	>=65 year	M	Y	Y	Y	Lucentis	Best corrected visual acuity	BCVA	Month 3	60	60		69	69	-9
SN14014	ANB157	75	70-79 years	>=65 year	M	Y	Y	Y	Lucentis	Best corrected visual acuity	BCVA	Month 3	72	72		67	67	5
SN14015	ANB337	60	60-69 years	<65 years	F	Y	Y	Y	Lucentis	Best corrected visual acuity	BCVA	Month 3	76	76		73	73	3
SN14017	ANB183	73	70-79 years	>=65 year	M	Y	Y	Y	CKD-701	Best corrected visual acuity	BCVA	Month 3	60	60		34	34	26
SN14018	ANB196	55	50-59 years	<65 years	F	Y	Y	Y	Lucentis	Best corrected visual acuity	BCVA	Month 3	82	82		66	66	16
SN14019	ANB197	64	60-69 years	<65 years	M	Y	Y	Y	CKD-701	Best corrected visual acuity	BCVA	Month 3	78	78		52	52	26
SN14020	ANB198	81	80-89 years	>=65 year	F	Y	Y	Y	Lucentis	Best corrected visual acuity	BCVA	Month 3	61	61		50	50	11
SN14022	ANB338	75	70-79 years	>=65 year	F	Y	Y	Y	Lucentis	Best corrected visual acuity	BCVA	Month 3	70	70		54	54	16
SN14023	ANB339	69	60-69 years	>=65 year	M	Y	Y	Y	CKD-701	Best corrected visual acuity	BCVA	Month 3	81	81		76	76	5
SN14024	ANA004	67	60-69 years	>=65 year	M	Y	Y	Y	CKD-701	Best corrected visual acuity	BCVA	Month 3	73	73		72	72	1
SN14025	ANB340	88	80-89 years	>=65 year	M	Y	Y	Y	CKD-701	Best corrected visual acuity	BCVA	Month 3	67	67		70	70	-3
SN15001	ANB032	76	70-79 years	>=65 year	M	Y	Y	Y	CKD-701	Best corrected visual acuity	BCVA	Month 3	60	60		61	61	-1
SN15002	ANB014	76	70-79 years	>=65 year	M	Y	Y	Y	CKD-701	Best corrected visual acuity	BCVA	Month 3	50	50		51	51	-1
SN15004	ANB067	70	70-79 years	>=65 year	M	Y	Y	Y	Lucentis	Best corrected visual acuity	BCVA	Month 3	51	51		37	37	14
SN15006	ANA047	65	60-69 years	>=65 year	M	Y	Y	Y	CKD-701	Best corrected visual acuity	BCVA	Month 3	68	68		44	44	24
SN15007	ANB098	87	80-89 years	>=65 year	M	Y	Y	Y	Lucentis	Best corrected visual acuity	BCVA	Month 3	63	63		59	59	4
SN15008	ANB103	78	70-79 years	>=65 year	F	Y	Y	Y	CKD-701	Best corrected visual acuity	BCVA	Month 3	30	30		36	36	-6
SN15009	ANA056	77	70-79 years	>=65 year	M	Y	Y	Y	Lucentis	Best corrected visual acuity	BCVA	Month 3	39	39		36	36	3
SN15010	ANB111	77	70-79 years	>=65 year	F	Y	Y	Y	CKD-701	Best corrected visual acuity	BCVA	Month 3	79	79		50	50	29
SN15012	ANB141	82	80-89 years	>=65 year	F	Y	Y	Y	Lucentis	Best corrected visual acuity	BCVA	Month 3	56	56		46	46	10
SN15014	ANB172	79	70-79 years	>=65 year	M	Y	Y	Y	CKD-701	Best corrected visual acuity	BCVA	Month 3	37	37		38	38	-1
SN15015	ANB176	66	60-69 years	>=65 year	M	Y	Y	Y	CKD-701	Best corrected visual acuity	BCVA	Month 3	58	58		46	46	12
SN15017	ANA086	64	60-69 years	<65 years	M	Y	Y	Y	Lucentis	Best corrected visual acuity	BCVA	Month 3	71	71		62	62	9
SN15018	ANB204	87	80-89 years	>=65 year	F	Y	Y	Y	CKD-701	Best corrected visual acuity	BCVA	Month 3	20	20		35	35	-15
SN15019	ANB218	84	80-89 years	>=65 year	M	Y	Y	Y	CKD-701	Best corrected visual acuity	BCVA	Month 3	83	83		74	74	9
SN15020	ANB222	72	70-79 years	>=65 year	M	Y	Y	Y	Lucentis	Best corrected visual acuity	BCVA	Month 3	80	80		76	76	4
SN16002	ANA100	69	60-69 years	>=65 year	M	Y	Y	Y	CKD-701	Best corrected visual acuity	BCVA	Month 3	84	84		76	76	8
SN16003	ANA103	90	≥90 years	>=65 year	M	Y	N	Y	CKD-701	Best corrected visual acuity	BCVA	Month 3	68	68		64	64	4	LOCF
SN17001	ANB031	76	70-79 years	>=65 year	M	Y	N	Y	CKD-701	Best corrected visual acuity	BCVA	Month 3	66	66		73	73	-7	LOCF
SN17002	ANB033	75	70-79 years	>=65 year	F	Y	Y	Y	CKD-701	Best corrected visual acuity	BCVA	Month 3	58	58		66	66	-8
SN17003	ANB037	61	60-69 years	<65 years	M	Y	Y	Y	Lucentis	Best corrected visual acuity	BCVA	Month 3	83	83		68	68	15
SN17004	ANB044	70	70-79 years	>=65 year	M	Y	Y	Y	CKD-701	Best corrected visual acuity	BCVA	Month 3	73	73		60	60	13
SN17005	ANA045	69	60-69 years	>=65 year	F	Y	Y	Y	Lucentis	Best corrected visual acuity	BCVA	Month 3	71	71		69	69	2
SN17006	ANA046	67	60-69 years	>=65 year	M	Y	Y	Y	CKD-701	Best corrected visual acuity	BCVA	Month 3	38	38		34	34	4
SN17008	ANB132	72	70-79 years	>=65 year	M	Y	Y	Y	CKD-701	Best corrected visual acuity	BCVA	Month 3	75	75		51	51	24
SN17009	ANB135	51	50-59 years	<65 years	F	Y	Y	Y	CKD-701	Best corrected visual acuity	BCVA	Month 3	87	87		56	56	31
SN17010	ANB142	66	60-69 years	>=65 year	M	Y	Y	Y	Lucentis	Best corrected visual acuity	BCVA	Month 3	65	65		58	58	7
SN17011	ANB165	74	70-79 years	>=65 year	F	Y	Y	Y	CKD-701	Best corrected visual acuity	BCVA	Month 3	84	84		76	76	8
SN17012	ANB174	54	50-59 years	<65 years	M	Y	N	Y	Lucentis	Best corrected visual acuity	BCVA	Month 3	73	73		78	78	-5	LOCF
SN17013	ANB181	62	60-69 years	<65 years	M	Y	Y	Y	Lucentis	Best corrected visual acuity	BCVA	Month 3	70	70		68	68	2
SN17014	ANA082	61	60-69 years	<65 years	M	Y	Y	Y	CKD-701	Best corrected visual acuity	BCVA	Month 3	78	78		64	64	14
SN17015	ANB188	78	70-79 years	>=65 year	M	Y	N	Y	CKD-701	Best corrected visual acuity	BCVA	Month 3	83	83		72	72	11	LOCF
SN17016	ANA083	60	60-69 years	<65 years	M	Y	Y	Y	Lucentis	Best corrected visual acuity	BCVA	Month 3	90	90		78	78	12
SN17017	ANB194	72	70-79 years	>=65 year	M	Y	Y	Y	Lucentis	Best corrected visual acuity	BCVA	Month 3	64	64		66	66	-2
SN17018	ANA095	70	70-79 years	>=65 year	M	Y	Y	Y	CKD-701	Best corrected visual acuity	BCVA	Month 3	78	78		77	77	1
SN17019	ANA104	64	60-69 years	<65 years	M	Y	Y	Y	CKD-701	Best corrected visual acuity	BCVA	Month 3	83	83		78	78	5
SN18002	ANA028	51	50-59 years	<65 years	M	Y	Y	Y	Lucentis	Best corrected visual acuity	BCVA	Month 3	75	75		60	60	15
SN18003	ANB040	64	60-69 years	<65 years	M	Y	Y	Y	CKD-701	Best corrected visual acuity	BCVA	Month 3	31	31		52	52	-21
SN18004	ANB041	53	50-59 years	<65 years	M	Y	Y	Y	Lucentis	Best corrected visual acuity	BCVA	Month 3	73	73		55	55	18
SN18005	ANB057	80	80-89 years	>=65 year	M	Y	Y	Y	CKD-701	Best corrected visual acuity	BCVA	Month 3	28	28		37	37	-9
SN18006	ANA040	77	70-79 years	>=65 year	F	Y	Y	Y	Lucentis	Best corrected visual acuity	BCVA	Month 3	65	65		59	59	6
SN18007	ANB055	65	60-69 years	>=65 year	M	Y	Y	Y	Lucentis	Best corrected visual acuity	BCVA	Month 3	48	48		43	43	5
SN18008	ANB070	82	80-89 years	>=65 year	F	Y	Y	Y	CKD-701	Best corrected visual acuity	BCVA	Month 3	77	77		67	67	10
SN18009	ANB074	72	70-79 years	>=65 year	M	Y	Y	Y	CKD-701	Best corrected visual acuity	BCVA	Month 3	77	77		64	64	13
SN18010	ANB071	57	50-59 years	<65 years	F	Y	Y	Y	Lucentis	Best corrected visual acuity	BCVA	Month 3	66	66		35	35	31
SN18011	ANB078	76	70-79 years	>=65 year	F	Y	Y	Y	CKD-701	Best corrected visual acuity	BCVA	Month 3	60	60		37	37	23
SN18012	ANA049	84	80-89 years	>=65 year	F	Y	Y	Y	CKD-701	Best corrected visual acuity	BCVA	Month 3	74	74		75	75	-1
SN18014	ANA050	72	70-79 years	>=65 year	M	Y	Y	Y	CKD-701	Best corrected visual acuity	BCVA	Month 3	43	43		34	34	9
SN18016	ANB104	72	70-79 years	>=65 year	M	Y	Y	Y	CKD-701	Best corrected visual acuity	BCVA	Month 3	54	54		51	51	3
SN18017	ANB101	71	70-79 years	>=65 year	M	Y	N	Y	Lucentis	Best corrected visual acuity	BCVA	Month 3	63	63		51	51	12	LOCF
SN18018	ANA051	94	≥90 years	>=65 year	M	Y	Y	Y	Lucentis	Best corrected visual acuity	BCVA	Month 3	63	63		68	68	-5
SN18019	ANB102	73	70-79 years	>=65 year	F	Y	Y	Y	Lucentis	Best corrected visual acuity	BCVA	Month 3	64	64		54	54	10
SN18020	ANA055	70	70-79 years	>=65 year	F	Y	Y	Y	CKD-701	Best corrected visual acuity	BCVA	Month 3	65	65		57	57	8
SN18021	ANB107	69	60-69 years	>=65 year	M	Y	Y	Y	CKD-701	Best corrected visual acuity	BCVA	Month 3	61	61		52	52	9
SN18022	ANB115	72	70-79 years	>=65 year	M	Y	Y	Y	Lucentis	Best corrected visual acuity	BCVA	Month 3	34	34		35	35	-1
SN18024	ANB123	72	70-79 years	>=65 year	M	Y	Y	Y	Lucentis	Best corrected visual acuity	BCVA	Month 3	55	55		53	53	2
SN18025	ANB130	73	70-79 years	>=65 year	M	Y	Y	Y	Lucentis	Best corrected visual acuity	BCVA	Month 3	70	70		46	46	24
SN18026	ANB131	75	70-79 years	>=65 year	M	Y	Y	Y	Lucentis	Best corrected visual acuity	BCVA	Month 3	65	65		64	64	1
SN18028	ANB154	62	60-69 years	<65 years	M	Y	Y	Y	Lucentis	Best corrected visual acuity	BCVA	Month 3	61	61		35	35	26
SN18029	ANB160	81	80-89 years	>=65 year	M	Y	Y	Y	CKD-701	Best corrected visual acuity	BCVA	Month 3	83	83		74	74	9
SN18030	ANB184	79	70-79 years	>=65 year	F	Y	Y	Y	CKD-701	Best corrected visual acuity	BCVA	Month 3	54	54		41	41	13
SN18031	ANB209	80	80-89 years	>=65 year	F	Y	Y	Y	Lucentis	Best corrected visual acuity	BCVA	Month 3	60	60		66	66	-6
SN18032	ANA096	74	70-79 years	>=65 year	M	Y	Y	Y	Lucentis	Best corrected visual acuity	BCVA	Month 3	27	27		35	35	-8
SN18033	ANA098	66	60-69 years	>=65 year	M	Y	Y	Y	Lucentis	Best corrected visual acuity	BCVA	Month 3	74	74		75	75	-1
SN18034	ANB217	88	80-89 years	>=65 year	M	Y	Y	Y	Lucentis	Best corrected visual acuity	BCVA	Month 3	58	58		46	46	12
SN18035	ANB221	71	70-79 years	>=65 year	M	Y	Y	Y	CKD-701	Best corrected visual acuity	BCVA	Month 3	54	54		57	57	-3
SN19002	ANB026	58	50-59 years	<65 years	F	Y	Y	Y	Lucentis	Best corrected visual acuity	BCVA	Month 3	51	51		51	51	0
SN19004	ANB036	76	70-79 years	>=65 year	M	Y	Y	Y	CKD-701	Best corrected visual acuity	BCVA	Month 3	64	64		77	77	-13
SN19005	ANB039	70	70-79 years	>=65 year	F	Y	Y	Y	CKD-701	Best corrected visual acuity	BCVA	Month 3	59	59		68	68	-9
SN19007	ANB061	75	70-79 years	>=65 year	M	Y	Y	Y	Lucentis	Best corrected visual acuity	BCVA	Month 3	64	64		52	52	12
SN20002	ANB029	72	70-79 years	>=65 year	M	Y	Y	Y	Lucentis	Best corrected visual acuity	BCVA	Month 3	83	83		73	73	10
SN20003	ANB030	73	70-79 years	>=65 year	F	Y	Y	Y	Lucentis	Best corrected visual acuity	BCVA	Month 3	74	74		73	73	1
SN20004	ANB048	79	70-79 years	>=65 year	M	Y	Y	Y	CKD-701	Best corrected visual acuity	BCVA	Month 3	69	69		64	64	5
SN20006	ANB073	78	70-79 years	>=65 year	F	Y	Y	Y	Lucentis	Best corrected visual acuity	BCVA	Month 3	76	76		76	76	0
SN20007	ANB090	71	70-79 years	>=65 year	F	Y	Y	Y	Lucentis	Best corrected visual acuity	BCVA	Month 3	61	61		66	66	-5
SN20008	ANB112	63	60-69 years	<65 years	F	Y	Y	Y	CKD-701	Best corrected visual acuity	BCVA	Month 3	75	75		62	62	13
SN20009	ANB129	68	60-69 years	>=65 year	M	Y	Y	Y	CKD-701	Best corrected visual acuity	BCVA	Month 3	72	72		58	58	14
SN20010	ANB149	67	60-69 years	>=65 year	M	Y	Y	Y	CKD-701	Best corrected visual acuity	BCVA	Month 3	68	68		66	66	2
SN20011	ANB155	66	60-69 years	>=65 year	M	Y	Y	Y	CKD-701	Best corrected visual acuity	BCVA	Month 3	72	72		61	61	11
SN20012	ANB173	69	60-69 years	>=65 year	M	Y	Y	Y	Lucentis	Best corrected visual acuity	BCVA	Month 3	66	66		74	74	-8
SN20014	ANB191	70	70-79 years	>=65 year	F	Y	Y	Y	Lucentis	Best corrected visual acuity	BCVA	Month 3	66	66		51	51	15
SN20015	ANB201	88	80-89 years	>=65 year	F	Y	Y	Y	Lucentis	Best corrected visual acuity	BCVA	Month 3	62	62		52	52	10
SN20016	ANB203	72	70-79 years	>=65 year	M	Y	Y	Y	Lucentis	Best corrected visual acuity	BCVA	Month 3	70	70		68	68	2
SN20017	ANB207	81	80-89 years	>=65 year	F	Y	Y	Y	Lucentis	Best corrected visual acuity	BCVA	Month 3	68	68		60	60	8
SN20018	ANB213	72	70-79 years	>=65 year	M	Y	Y	Y	Lucentis	Best corrected visual acuity	BCVA	Month 3	62	62		60	60	2
SN23001	ANA026	62	60-69 years	<65 years	M	Y	N	Y	CKD-701	Best corrected visual acuity	BCVA	Month 3	73	73		61	61	12	LOCF
SN23002	ANA031	63	60-69 years	<65 years	M	Y	Y	Y	CKD-701	Best corrected visual acuity	BCVA	Month 3	82	82		75	75	7
SN23004	ANA036	64	60-69 years	<65 years	M	Y	N	Y	Lucentis	Best corrected visual acuity	BCVA	Month 3	77	77		77	77	0
SN23005	ANA034	70	70-79 years	>=65 year	M	Y	Y	Y	Lucentis	Best corrected visual acuity	BCVA	Month 3	78	78		75	75	3
SN23008	ANA043	77	70-79 years	>=65 year	F	Y	Y	Y	CKD-701	Best corrected visual acuity	BCVA	Month 3	71	71		60	60	11
SN23010	ANA060	71	70-79 years	>=65 year	M	Y	Y	Y	CKD-701	Best corrected visual acuity	BCVA	Month 3	46	46		34	34	12
SN23011	ANB159	62	60-69 years	<65 years	M	Y	Y	Y	CKD-701	Best corrected visual acuity	BCVA	Month 3	70	70		78	78	-8
SN23012	ANB167	80	80-89 years	>=65 year	F	Y	Y	Y	Lucentis	Best corrected visual acuity	BCVA	Month 3	56	56		39	39	17
SN23013	ANA085	71	70-79 years	>=65 year	F	Y	Y	Y	CKD-701	Best corrected visual acuity	BCVA	Month 3	75	75		62	62	13
SN23014	ANA089	72	70-79 years	>=65 year	M	Y	N	Y	CKD-701	Best corrected visual acuity	BCVA	Month 3	65	65		61	61	4	LOCF
SN23015	ANB205	79	70-79 years	>=65 year	M	Y	Y	Y	Lucentis	Best corrected visual acuity	BCVA	Month 3	34	34		35	35	-1
SN23016	ANA094	61	60-69 years	<65 years	F	Y	Y	Y	Lucentis	Best corrected visual acuity	BCVA	Month 3	73	73		69	69	4
SN23018	ANB210	61	60-69 years	<65 years	M	Y	Y	Y	CKD-701	Best corrected visual acuity	BCVA	Month 3	84	84		77	77	7
SN23019	ANA101	81	80-89 years	>=65 year	M	Y	Y	Y	Lucentis	Best corrected visual acuity	BCVA	Month 3	82	82		63	63	19
SN23020	ANB215	76	70-79 years	>=65 year	F	Y	Y	Y	CKD-701	Best corrected visual acuity	BCVA	Month 3	49	49		55	55	-6
SN24001	ANB050	65	60-69 years	>=65 year	F	Y	Y	Y	Lucentis	Best corrected visual acuity	BCVA	Month 3	65	65		65	65	0
SN24002	ANB051	72	70-79 years	>=65 year	M	Y	Y	Y	CKD-701	Best corrected visual acuity	BCVA	Month 3	72	72		59	59	13
SN24006	ANB054	66	60-69 years	>=65 year	M	Y	Y	Y	CKD-701	Best corrected visual acuity	BCVA	Month 3	72	72		63	63	9
SN24007	ANB056	80	80-89 years	>=65 year	M	Y	Y	Y	Lucentis	Best corrected visual acuity	BCVA	Month 3	61	61		59	59	2
SN24008	ANB065	76	70-79 years	>=65 year	F	Y	Y	Y	CKD-701	Best corrected visual acuity	BCVA	Month 3	82	82		71	71	11
SN24009	ANA044	84	80-89 years	>=65 year	M	Y	Y	Y	Lucentis	Best corrected visual acuity	BCVA	Month 3	62	62		53	53	9
SN24010	ANB096	72	70-79 years	>=65 year	M	Y	Y	Y	CKD-701	Best corrected visual acuity	BCVA	Month 3	60	60		59	59	1
SN24011	ANB093	75	70-79 years	>=65 year	F	Y	Y	Y	Lucentis	Best corrected visual acuity	BCVA	Month 3	63	63		64	64	-1
SN24012	ANB099	66	60-69 years	>=65 year	M	Y	Y	Y	CKD-701	Best corrected visual acuity	BCVA	Month 3	77	77		74	74	3
SN24013	ANA058	60	60-69 years	<65 years	M	Y	Y	Y	Lucentis	Best corrected visual acuity	BCVA	Month 3	65	65		56	56	9
SN24014	ANB128	76	70-79 years	>=65 year	F	Y	Y	Y	Lucentis	Best corrected visual acuity	BCVA	Month 3	34	34		35	35	-1
SN24015	ANB134	73	70-79 years	>=65 year	F	Y	Y	Y	Lucentis	Best corrected visual acuity	BCVA	Month 3	63	63		54	54	9
SN24016	ANB137	57	50-59 years	<65 years	M	Y	Y	Y	CKD-701	Best corrected visual acuity	BCVA	Month 3	79	79		67	67	12
SN24019	ANA071	66	60-69 years	>=65 year	M	Y	Y	Y	CKD-701	Best corrected visual acuity	BCVA	Month 3	48	48		45	45	3
SN24020	ANB156	83	80-89 years	>=65 year	M	Y	Y	Y	Lucentis	Best corrected visual acuity	BCVA	Month 3	67	67		65	65	2
SN24021	ANB164	65	60-69 years	>=65 year	F	Y	Y	Y	Lucentis	Best corrected visual acuity	BCVA	Month 3	77	77		66	66	11
SN24022	ANB180	79	70-79 years	>=65 year	F	Y	Y	Y	CKD-701	Best corrected visual acuity	BCVA	Month 3	52	52		64	64	-12
SN24023	ANA079	60	60-69 years	<65 years	M	Y	Y	Y	CKD-701	Best corrected visual acuity	BCVA	Month 3	75	75		65	65	10
SN24024	ANB187	70	70-79 years	>=65 year	F	Y	Y	Y	Lucentis	Best corrected visual acuity	BCVA	Month 3	71	71		74	74	-3
SN24025	ANB195	82	80-89 years	>=65 year	M	Y	Y	Y	CKD-701	Best corrected visual acuity	BCVA	Month 3	75	75		64	64	11
SN25001	ANA038	66	60-69 years	>=65 year	M	Y	Y	Y	Lucentis	Best corrected visual acuity	BCVA	Month 3	78	78		75	75	3
SN25002	ANA003	71	70-79 years	>=65 year	M	Y	Y	Y	CKD-701	Best corrected visual acuity	BCVA	Month 3	80	80		72	72	8
SN25004	ANB124	69	60-69 years	>=65 year	F	Y	Y	Y	CKD-701	Best corrected visual acuity	BCVA	Month 3	85	85		77	77	8
SN25005	ANB178	73	70-79 years	>=65 year	M	Y	Y	Y	Lucentis	Best corrected visual acuity	BCVA	Month 3	81	81		53	53	28
SN25006	ANA084	58	50-59 years	<65 years	M	Y	Y	Y	CKD-701	Best corrected visual acuity	BCVA	Month 3	85	85		77	77	8
SN26002	ANB185	66	60-69 years	>=65 year	F	Y	Y	Y	CKD-701	Best corrected visual acuity	BCVA	Month 3	68	68		71	71	-3
SN26003	ANA087	81	80-89 years	>=65 year	M	Y	Y	Y	Lucentis	Best corrected visual acuity	BCVA	Month 3	68	68		59	59	9
SN26005	ANB208	75	70-79 years	>=65 year	F	Y	Y	Y	CKD-701	Best corrected visual acuity	BCVA	Month 3	69	69		69	69	0
SN26006	ANB212	58	50-59 years	<65 years	M	Y	Y	Y	Lucentis	Best corrected visual acuity	BCVA	Month 3	83	83		70	70	13
SN27002	ANB085	78	70-79 years	>=65 year	F	Y	Y	Y	Lucentis	Best corrected visual acuity	BCVA	Month 3	71	71		60	60	11
SN27004	ANB105	69	60-69 years	>=65 year	M	Y	Y	Y	CKD-701	Best corrected visual acuity	BCVA	Month 3	78	78		72	72	6
SN27005	ANA052	68	60-69 years	>=65 year	F	Y	Y	Y	Lucentis	Best corrected visual acuity	BCVA	Month 3	76	76		68	68	8
SN27006	ANB109	73	70-79 years	>=65 year	M	Y	Y	Y	Lucentis	Best corrected visual acuity	BCVA	Month 3	77	77		52	52	25
SN27007	ANB117	67	60-69 years	>=65 year	M	Y	Y	Y	Lucentis	Best corrected visual acuity	BCVA	Month 3	74	74		65	65	9
SN27008	ANB122	65	60-69 years	>=65 year	M	Y	Y	Y	CKD-701	Best corrected visual acuity	BCVA	Month 3	81	81		75	75	6
SN27009	ANA066	82	80-89 years	>=65 year	F	Y	Y	Y	CKD-701	Best corrected visual acuity	BCVA	Month 3	81	81		68	68	13
SN27010	ANA068	61	60-69 years	<65 years	F	Y	Y	Y	Lucentis	Best corrected visual acuity	BCVA	Month 3	81	81		77	77	4
SN27011	ANB161	76	70-79 years	>=65 year	M	Y	Y	Y	CKD-701	Best corrected visual acuity	BCVA	Month 3	70	70		56	56	14

## Sheet: IRF
SUBJID	AN	age	age_group1	age_group2	male (M),female (F)	including FAS	including PPS	including SAF	Intervention	variable	variable_code	visit	result (character)	result(number)	Baseline Flag	Baseline(character)	Baseline(number)	change_from_baseline	LOCF
SUBJID	ALCNO	AGE	AGEGR1	AGEGR2	SEX	FASFL	PPROTFL	SAFFL	TRT01P	PARAM	PARAMCD	AVISIT	AVALC	AVAL	ABLFL	BASEC	BASE	CHG	DTYPE
SN01001	ANB001	78	70-79 years	>=65 year	M	Y	Y	Y	Lucentis	Intraretinal Fluid	IRF	Month 3	no			no
SN01001	ANB001	78	70-79 years	>=65 year	M	Y	Y	Y	Lucentis	Intraretinal Fluid	IRF	Month 6	yes			no
SN01001	ANB001	78	70-79 years	>=65 year	M	Y	Y	Y	Lucentis	Intraretinal Fluid	IRF	Month 12	yes			no
SN01002	ANB002	81	80-89 years	>=65 year	M	Y	Y	Y	CKD-701	Intraretinal Fluid	IRF	Month 3	no			no
SN01002	ANB002	81	80-89 years	>=65 year	M	Y	Y	Y	CKD-701	Intraretinal Fluid	IRF	Month 6	no			no
SN01002	ANB002	81	80-89 years	>=65 year	M	Y	Y	Y	CKD-701	Intraretinal Fluid	IRF	Month 12	no			no
SN01003	ANB003	62	60-69 years	<65 years	M	Y	Y	Y	CKD-701	Intraretinal Fluid	IRF	Month 3	no			no
SN01003	ANB003	62	60-69 years	<65 years	M	Y	Y	Y	CKD-701	Intraretinal Fluid	IRF	Month 6	no			no
SN01003	ANB003	62	60-69 years	<65 years	M	Y	Y	Y	CKD-701	Intraretinal Fluid	IRF	Month 12	no			no
SN01004	ANB004	75	70-79 years	>=65 year	F	Y	Y	Y	Lucentis	Intraretinal Fluid	IRF	Month 3	no			no
SN01004	ANB004	75	70-79 years	>=65 year	F	Y	Y	Y	Lucentis	Intraretinal Fluid	IRF	Month 6	no			no
SN01004	ANB004	75	70-79 years	>=65 year	F	Y	Y	Y	Lucentis	Intraretinal Fluid	IRF	Month 12	no			no
SN01005	ANB008	65	60-69 years	>=65 year	F	Y	Y	Y	Lucentis	Intraretinal Fluid	IRF	Month 3	no			yes
SN01005	ANB008	65	60-69 years	>=65 year	F	Y	Y	Y	Lucentis	Intraretinal Fluid	IRF	Month 6	no			yes
SN01005	ANB008	65	60-69 years	>=65 year	F	Y	Y	Y	Lucentis	Intraretinal Fluid	IRF	Month 12	no			yes
SN01006	ANB010	89	80-89 years	>=65 year	F	Y	Y	Y	Lucentis	Intraretinal Fluid	IRF	Month 3	no			no
SN01006	ANB010	89	80-89 years	>=65 year	F	Y	Y	Y	Lucentis	Intraretinal Fluid	IRF	Month 6	no			no
SN01006	ANB010	89	80-89 years	>=65 year	F	Y	Y	Y	Lucentis	Intraretinal Fluid	IRF	Month 12	no			no
SN01007	ANB011	79	70-79 years	>=65 year	F	Y	Y	Y	CKD-701	Intraretinal Fluid	IRF	Month 3	yes			yes
SN01007	ANB011	79	70-79 years	>=65 year	F	Y	Y	Y	CKD-701	Intraretinal Fluid	IRF	Month 6	yes			yes
SN01007	ANB011	79	70-79 years	>=65 year	F	Y	Y	Y	CKD-701	Intraretinal Fluid	IRF	Month 12	yes			yes
SN01008	ANA001	65	60-69 years	>=65 year	M	Y	Y	Y	Lucentis	Intraretinal Fluid	IRF	Month 3	no			no
SN01008	ANA001	65	60-69 years	>=65 year	M	Y	Y	Y	Lucentis	Intraretinal Fluid	IRF	Month 6	no			no
SN01008	ANA001	65	60-69 years	>=65 year	M	Y	Y	Y	Lucentis	Intraretinal Fluid	IRF	Month 12	no			no
SN01010	ANB017	71	70-79 years	>=65 year	F	Y	Y	Y	CKD-701	Intraretinal Fluid	IRF	Month 3	no			yes
SN01010	ANB017	71	70-79 years	>=65 year	F	Y	Y	Y	CKD-701	Intraretinal Fluid	IRF	Month 6	no			yes
SN01010	ANB017	71	70-79 years	>=65 year	F	Y	Y	Y	CKD-701	Intraretinal Fluid	IRF	Month 12	no			yes
SN01011	ANB020	76	70-79 years	>=65 year	M	Y	Y	Y	Lucentis	Intraretinal Fluid	IRF	Month 3	no			no
SN01011	ANB020	76	70-79 years	>=65 year	M	Y	Y	Y	Lucentis	Intraretinal Fluid	IRF	Month 6	no			no
SN01011	ANB020	76	70-79 years	>=65 year	M	Y	Y	Y	Lucentis	Intraretinal Fluid	IRF	Month 12	no			no
SN01012	ANB092	73	70-79 years	>=65 year	F	Y	Y	Y	CKD-701	Intraretinal Fluid	IRF	Month 3	no			no
SN01012	ANB092	73	70-79 years	>=65 year	F	Y	Y	Y	CKD-701	Intraretinal Fluid	IRF	Month 6	no			no
SN01012	ANB092	73	70-79 years	>=65 year	F	Y	Y	Y	CKD-701	Intraretinal Fluid	IRF	Month 12	no			no
SN01014	ANB021	79	70-79 years	>=65 year	F	Y	Y	Y	Lucentis	Intraretinal Fluid	IRF	Month 3	no			no
SN01014	ANB021	79	70-79 years	>=65 year	F	Y	Y	Y	Lucentis	Intraretinal Fluid	IRF	Month 6	no			no
SN01014	ANB021	79	70-79 years	>=65 year	F	Y	Y	Y	Lucentis	Intraretinal Fluid	IRF	Month 12	no			no
SN01015	ANB023	79	70-79 years	>=65 year	M	Y	Y	Y	CKD-701	Intraretinal Fluid	IRF	Month 3	no			no
SN01015	ANB023	79	70-79 years	>=65 year	M	Y	Y	Y	CKD-701	Intraretinal Fluid	IRF	Month 6	no			no
SN01015	ANB023	79	70-79 years	>=65 year	M	Y	Y	Y	CKD-701	Intraretinal Fluid	IRF	Month 12	no			no			LOCF
SN01016	ANB113	85	80-89 years	>=65 year	M	Y	Y	Y	CKD-701	Intraretinal Fluid	IRF	Month 3	yes			yes
SN01016	ANB113	85	80-89 years	>=65 year	M	Y	Y	Y	CKD-701	Intraretinal Fluid	IRF	Month 6	no			yes
SN01016	ANB113	85	80-89 years	>=65 year	M	Y	Y	Y	CKD-701	Intraretinal Fluid	IRF	Month 12	no			yes
SN01018	ANB125	72	70-79 years	>=65 year	M	Y	Y	Y	Lucentis	Intraretinal Fluid	IRF	Month 3	no			no
SN01018	ANB125	72	70-79 years	>=65 year	M	Y	Y	Y	Lucentis	Intraretinal Fluid	IRF	Month 6	no			no
SN01018	ANB125	72	70-79 years	>=65 year	M	Y	Y	Y	Lucentis	Intraretinal Fluid	IRF	Month 12	no			no
SN01020	ANB143	65	60-69 years	>=65 year	M	Y	Y	Y	CKD-701	Intraretinal Fluid	IRF	Month 3	no			no
SN01020	ANB143	65	60-69 years	>=65 year	M	Y	Y	Y	CKD-701	Intraretinal Fluid	IRF	Month 6	no			no
SN01020	ANB143	65	60-69 years	>=65 year	M	Y	Y	Y	CKD-701	Intraretinal Fluid	IRF	Month 12	no			no
SN01022	ANA067	84	80-89 years	>=65 year	M	Y	N	Y	CKD-701	Intraretinal Fluid	IRF	Month 3	no			no
SN01022	ANA067	84	80-89 years	>=65 year	M	Y	N	Y	CKD-701	Intraretinal Fluid	IRF	Month 6	no			no
SN01022	ANA067	84	80-89 years	>=65 year	M	Y	N	Y	CKD-701	Intraretinal Fluid	IRF	Month 12	no			no
SN01023	ANB148	66	60-69 years	>=65 year	F	Y	Y	Y	Lucentis	Intraretinal Fluid	IRF	Month 3	no			no
SN01023	ANB148	66	60-69 years	>=65 year	F	Y	Y	Y	Lucentis	Intraretinal Fluid	IRF	Month 6	no			no
SN01023	ANB148	66	60-69 years	>=65 year	F	Y	Y	Y	Lucentis	Intraretinal Fluid	IRF	Month 12	no			no
SN01024	ANA073	70	70-79 years	>=65 year	M	Y	Y	Y	CKD-701	Intraretinal Fluid	IRF	Month 3	no			no
SN01024	ANA073	70	70-79 years	>=65 year	M	Y	Y	Y	CKD-701	Intraretinal Fluid	IRF	Month 6	no			no
SN01024	ANA073	70	70-79 years	>=65 year	M	Y	Y	Y	CKD-701	Intraretinal Fluid	IRF	Month 12	no			no
SN01025	ANB200	72	70-79 years	>=65 year	F	Y	Y	Y	Lucentis	Intraretinal Fluid	IRF	Month 3	no			no
SN01025	ANB200	72	70-79 years	>=65 year	F	Y	Y	Y	Lucentis	Intraretinal Fluid	IRF	Month 6	no			no
SN01025	ANB200	72	70-79 years	>=65 year	F	Y	Y	Y	Lucentis	Intraretinal Fluid	IRF	Month 12	no			no
SN01026	ANB211	71	70-79 years	>=65 year	M	Y	Y	Y	CKD-701	Intraretinal Fluid	IRF	Month 3	no			no
SN01026	ANB211	71	70-79 years	>=65 year	M	Y	Y	Y	CKD-701	Intraretinal Fluid	IRF	Month 6	no			no
SN01026	ANB211	71	70-79 years	>=65 year	M	Y	Y	Y	CKD-701	Intraretinal Fluid	IRF	Month 12	no			no
SN01027	ANB223	77	70-79 years	>=65 year	F	Y	Y	Y	Lucentis	Intraretinal Fluid	IRF	Month 3	no			yes
SN01027	ANB223	77	70-79 years	>=65 year	F	Y	Y	Y	Lucentis	Intraretinal Fluid	IRF	Month 6	yes			yes
SN01027	ANB223	77	70-79 years	>=65 year	F	Y	Y	Y	Lucentis	Intraretinal Fluid	IRF	Month 12	no			yes
SN01028	ANB341	85	80-89 years	>=65 year	F	Y	Y	Y	CKD-701	Intraretinal Fluid	IRF	Month 3	yes			yes
SN01028	ANB341	85	80-89 years	>=65 year	F	Y	Y	Y	CKD-701	Intraretinal Fluid	IRF	Month 6	no			yes
SN01028	ANB341	85	80-89 years	>=65 year	F	Y	Y	Y	CKD-701	Intraretinal Fluid	IRF	Month 12	no			yes
SN02001	ANA037	73	70-79 years	>=65 year	M	Y	Y	Y	CKD-701	Intraretinal Fluid	IRF	Month 3	no			no
SN02001	ANA037	73	70-79 years	>=65 year	M	Y	Y	Y	CKD-701	Intraretinal Fluid	IRF	Month 6	no			no
SN02001	ANA037	73	70-79 years	>=65 year	M	Y	Y	Y	CKD-701	Intraretinal Fluid	IRF	Month 12	no			no
SN02002	ANB049	76	70-79 years	>=65 year	M	Y	Y	Y	CKD-701	Intraretinal Fluid	IRF	Month 3	no			no
SN02002	ANB049	76	70-79 years	>=65 year	M	Y	Y	Y	CKD-701	Intraretinal Fluid	IRF	Month 6	no			no
SN02002	ANB049	76	70-79 years	>=65 year	M	Y	Y	Y	CKD-701	Intraretinal Fluid	IRF	Month 12	no			no
SN02003	ANB060	82	80-89 years	>=65 year	M	Y	Y	Y	Lucentis	Intraretinal Fluid	IRF	Month 3	no			yes
SN02003	ANB060	82	80-89 years	>=65 year	M	Y	Y	Y	Lucentis	Intraretinal Fluid	IRF	Month 6	no			yes			LOCF
SN02003	ANB060	82	80-89 years	>=65 year	M	Y	Y	Y	Lucentis	Intraretinal Fluid	IRF	Month 12	no			yes			LOCF
SN02004	ANB068	62	60-69 years	<65 years	M	Y	Y	Y	Lucentis	Intraretinal Fluid	IRF	Month 3	no			no
SN02004	ANB068	62	60-69 years	<65 years	M	Y	Y	Y	Lucentis	Intraretinal Fluid	IRF	Month 6	no			no
SN02004	ANB068	62	60-69 years	<65 years	M	Y	Y	Y	Lucentis	Intraretinal Fluid	IRF	Month 12	no			no
SN02006	ANB091	64	60-69 years	<65 years	M	Y	Y	Y	Lucentis	Intraretinal Fluid	IRF	Month 3	no			yes
SN02006	ANB091	64	60-69 years	<65 years	M	Y	Y	Y	Lucentis	Intraretinal Fluid	IRF	Month 6	no			yes
SN02006	ANB091	64	60-69 years	<65 years	M	Y	Y	Y	Lucentis	Intraretinal Fluid	IRF	Month 12	no			yes
SN02007	ANB119	65	60-69 years	>=65 year	M	Y	Y	Y	CKD-701	Intraretinal Fluid	IRF	Month 3	yes			yes
SN02007	ANB119	65	60-69 years	>=65 year	M	Y	Y	Y	CKD-701	Intraretinal Fluid	IRF	Month 6	no			yes
SN02007	ANB119	65	60-69 years	>=65 year	M	Y	Y	Y	CKD-701	Intraretinal Fluid	IRF	Month 12	no			yes			LOCF
SN02008	ANB158	70	70-79 years	>=65 year	F	Y	Y	Y	Lucentis	Intraretinal Fluid	IRF	Month 3	no			yes
SN02008	ANB158	70	70-79 years	>=65 year	F	Y	Y	Y	Lucentis	Intraretinal Fluid	IRF	Month 6	no			yes
SN02008	ANB158	70	70-79 years	>=65 year	F	Y	Y	Y	Lucentis	Intraretinal Fluid	IRF	Month 12	no			yes
SN02009	ANB163	60	60-69 years	<65 years	M	Y	Y	Y	CKD-701	Intraretinal Fluid	IRF	Month 3	no			yes
SN02009	ANB163	60	60-69 years	<65 years	M	Y	Y	Y	CKD-701	Intraretinal Fluid	IRF	Month 6	no			yes
SN02009	ANB163	60	60-69 years	<65 years	M	Y	Y	Y	CKD-701	Intraretinal Fluid	IRF	Month 12	no			yes
SN03002	ANB116	66	60-69 years	>=65 year	M	Y	Y	Y	Lucentis	Intraretinal Fluid	IRF	Month 3	no			no
SN03002	ANB116	66	60-69 years	>=65 year	M	Y	Y	Y	Lucentis	Intraretinal Fluid	IRF	Month 6	no			no
SN03002	ANB116	66	60-69 years	>=65 year	M	Y	Y	Y	Lucentis	Intraretinal Fluid	IRF	Month 12	no			no
SN03004	ANB145	71	70-79 years	>=65 year	M	Y	Y	Y	CKD-701	Intraretinal Fluid	IRF	Month 3	no			no
SN03004	ANB145	71	70-79 years	>=65 year	M	Y	Y	Y	CKD-701	Intraretinal Fluid	IRF	Month 6	no			no
SN03004	ANB145	71	70-79 years	>=65 year	M	Y	Y	Y	CKD-701	Intraretinal Fluid	IRF	Month 12	no			no
SN03005	ANB151	79	70-79 years	>=65 year	F	Y	Y	Y	Lucentis	Intraretinal Fluid	IRF	Month 3	yes			no
SN03005	ANB151	79	70-79 years	>=65 year	F	Y	Y	Y	Lucentis	Intraretinal Fluid	IRF	Month 6	yes			no
SN03005	ANB151	79	70-79 years	>=65 year	F	Y	Y	Y	Lucentis	Intraretinal Fluid	IRF	Month 12	no			no
SN03006	ANA074	72	70-79 years	>=65 year	F	Y	Y	Y	CKD-701	Intraretinal Fluid	IRF	Month 3	no			no
SN03006	ANA074	72	70-79 years	>=65 year	F	Y	Y	Y	CKD-701	Intraretinal Fluid	IRF	Month 6	no			no
SN03006	ANA074	72	70-79 years	>=65 year	F	Y	Y	Y	CKD-701	Intraretinal Fluid	IRF	Month 12	no			no
SN03008	ANB166	84	80-89 years	>=65 year	F	Y	Y	Y	CKD-701	Intraretinal Fluid	IRF	Month 3	no			yes
SN03008	ANB166	84	80-89 years	>=65 year	F	Y	Y	Y	CKD-701	Intraretinal Fluid	IRF	Month 6	yes			yes
SN03008	ANB166	84	80-89 years	>=65 year	F	Y	Y	Y	CKD-701	Intraretinal Fluid	IRF	Month 12	yes			yes
SN03009	ANA075	69	60-69 years	>=65 year	M	Y	Y	Y	Lucentis	Intraretinal Fluid	IRF	Month 3	yes			no
SN03009	ANA075	69	60-69 years	>=65 year	M	Y	Y	Y	Lucentis	Intraretinal Fluid	IRF	Month 6	yes			no
SN03009	ANA075	69	60-69 years	>=65 year	M	Y	Y	Y	Lucentis	Intraretinal Fluid	IRF	Month 12	no			no
SN03010	ANB171	83	80-89 years	>=65 year	F	Y	Y	Y	Lucentis	Intraretinal Fluid	IRF	Month 3	yes			yes
SN03010	ANB171	83	80-89 years	>=65 year	F	Y	Y	Y	Lucentis	Intraretinal Fluid	IRF	Month 6	yes			yes
SN03010	ANB171	83	80-89 years	>=65 year	F	Y	Y	Y	Lucentis	Intraretinal Fluid	IRF	Month 12	yes			yes
SN03011	ANB182	75	70-79 years	>=65 year	F	Y	Y	Y	Lucentis	Intraretinal Fluid	IRF	Month 3	no			yes
SN03011	ANB182	75	70-79 years	>=65 year	F	Y	Y	Y	Lucentis	Intraretinal Fluid	IRF	Month 6	no			yes
SN03011	ANB182	75	70-79 years	>=65 year	F	Y	Y	Y	Lucentis	Intraretinal Fluid	IRF	Month 12	yes			yes
SN03012	ANB186	66	60-69 years	>=65 year	F	Y	Y	Y	Lucentis	Intraretinal Fluid	IRF	Month 3	no			no
SN03012	ANB186	66	60-69 years	>=65 year	F	Y	Y	Y	Lucentis	Intraretinal Fluid	IRF	Month 6	no			no
SN03012	ANB186	66	60-69 years	>=65 year	F	Y	Y	Y	Lucentis	Intraretinal Fluid	IRF	Month 12	no			no
SN03013	ANB190	77	70-79 years	>=65 year	F	Y	Y	Y	CKD-701	Intraretinal Fluid	IRF	Month 3	no			yes
SN03013	ANB190	77	70-79 years	>=65 year	F	Y	Y	Y	CKD-701	Intraretinal Fluid	IRF	Month 6	no			yes
SN03013	ANB190	77	70-79 years	>=65 year	F	Y	Y	Y	CKD-701	Intraretinal Fluid	IRF	Month 12	no			yes
SN03014	ANB206	67	60-69 years	>=65 year	F	Y	Y	Y	CKD-701	Intraretinal Fluid	IRF	Month 3	no			no
SN03014	ANB206	67	60-69 years	>=65 year	F	Y	Y	Y	CKD-701	Intraretinal Fluid	IRF	Month 6	no			no
SN03014	ANB206	67	60-69 years	>=65 year	F	Y	Y	Y	CKD-701	Intraretinal Fluid	IRF	Month 12	no			no
SN03015	ANB219	76	70-79 years	>=65 year	M	Y	Y	Y	CKD-701	Intraretinal Fluid	IRF	Month 3	yes			yes
SN03015	ANB219	76	70-79 years	>=65 year	M	Y	Y	Y	CKD-701	Intraretinal Fluid	IRF	Month 6	no			yes
SN03015	ANB219	76	70-79 years	>=65 year	M	Y	Y	Y	CKD-701	Intraretinal Fluid	IRF	Month 12	no			yes
SN04001	ANB045	71	70-79 years	>=65 year	M	Y	N	Y	Lucentis	Intraretinal Fluid	IRF	Month 3	no			no
SN04001	ANB045	71	70-79 years	>=65 year	M	Y	N	Y	Lucentis	Intraretinal Fluid	IRF	Month 6	no			no			LOCF
SN04001	ANB045	71	70-79 years	>=65 year	M	Y	N	Y	Lucentis	Intraretinal Fluid	IRF	Month 12	no			no			LOCF
SN04002	ANB058	77	70-79 years	>=65 year	M	Y	Y	Y	CKD-701	Intraretinal Fluid	IRF	Month 3	yes			no
SN04002	ANB058	77	70-79 years	>=65 year	M	Y	Y	Y	CKD-701	Intraretinal Fluid	IRF	Month 6	yes			no
SN04002	ANB058	77	70-79 years	>=65 year	M	Y	Y	Y	CKD-701	Intraretinal Fluid	IRF	Month 12	yes			no
SN04003	ANB066	66	60-69 years	>=65 year	F	Y	Y	Y	CKD-701	Intraretinal Fluid	IRF	Month 3	no			no
SN04003	ANB066	66	60-69 years	>=65 year	F	Y	Y	Y	CKD-701	Intraretinal Fluid	IRF	Month 6	no			no
SN04003	ANB066	66	60-69 years	>=65 year	F	Y	Y	Y	CKD-701	Intraretinal Fluid	IRF	Month 12	no			no
SN04004	ANB094	84	80-89 years	>=65 year	F	Y	Y	Y	CKD-701	Intraretinal Fluid	IRF	Month 3	yes			yes
SN04004	ANB094	84	80-89 years	>=65 year	F	Y	Y	Y	CKD-701	Intraretinal Fluid	IRF	Month 6	no			yes
SN04004	ANB094	84	80-89 years	>=65 year	F	Y	Y	Y	CKD-701	Intraretinal Fluid	IRF	Month 12	yes			yes			LOCF
SN04005	ANB095	74	70-79 years	>=65 year	F	Y	Y	Y	Lucentis	Intraretinal Fluid	IRF	Month 3	no			yes
SN04005	ANB095	74	70-79 years	>=65 year	F	Y	Y	Y	Lucentis	Intraretinal Fluid	IRF	Month 6	no			yes
SN04005	ANB095	74	70-79 years	>=65 year	F	Y	Y	Y	Lucentis	Intraretinal Fluid	IRF	Month 12	no			yes
SN04007	ANA053	67	60-69 years	>=65 year	M	Y	Y	Y	Lucentis	Intraretinal Fluid	IRF	Month 3	yes			yes
SN04007	ANA053	67	60-69 years	>=65 year	M	Y	Y	Y	Lucentis	Intraretinal Fluid	IRF	Month 6	no			yes
SN04007	ANA053	67	60-69 years	>=65 year	M	Y	Y	Y	Lucentis	Intraretinal Fluid	IRF	Month 12	no			yes
SN04008	ANB110	84	80-89 years	>=65 year	M	Y	Y	Y	Lucentis	Intraretinal Fluid	IRF	Month 3	no			yes
SN04008	ANB110	84	80-89 years	>=65 year	M	Y	Y	Y	Lucentis	Intraretinal Fluid	IRF	Month 6	no			yes
SN04008	ANB110	84	80-89 years	>=65 year	M	Y	Y	Y	Lucentis	Intraretinal Fluid	IRF	Month 12	yes			yes
SN04009	ANB118	81	80-89 years	>=65 year	M	Y	Y	Y	CKD-701	Intraretinal Fluid	IRF	Month 3	no			yes
SN04009	ANB118	81	80-89 years	>=65 year	M	Y	Y	Y	CKD-701	Intraretinal Fluid	IRF	Month 6	yes			yes
SN04009	ANB118	81	80-89 years	>=65 year	M	Y	Y	Y	CKD-701	Intraretinal Fluid	IRF	Month 12	no			yes
SN04010	ANB121	77	70-79 years	>=65 year	F	Y	Y	Y	Lucentis	Intraretinal Fluid	IRF	Month 3	no			yes
SN04010	ANB121	77	70-79 years	>=65 year	F	Y	Y	Y	Lucentis	Intraretinal Fluid	IRF	Month 6	no			yes
SN04010	ANB121	77	70-79 years	>=65 year	F	Y	Y	Y	Lucentis	Intraretinal Fluid	IRF	Month 12	no			yes
SN04011	ANB144	67	60-69 years	>=65 year	F	Y	Y	Y	CKD-701	Intraretinal Fluid	IRF	Month 3	no			no
SN04011	ANB144	67	60-69 years	>=65 year	F	Y	Y	Y	CKD-701	Intraretinal Fluid	IRF	Month 6	no			no
SN04011	ANB144	67	60-69 years	>=65 year	F	Y	Y	Y	CKD-701	Intraretinal Fluid	IRF	Month 12	no			no
SN04012	ANB168	65	60-69 years	>=65 year	M	Y	Y	Y	Lucentis	Intraretinal Fluid	IRF	Month 3	no			no
SN04012	ANB168	65	60-69 years	>=65 year	M	Y	Y	Y	Lucentis	Intraretinal Fluid	IRF	Month 6	no			no
SN04012	ANB168	65	60-69 years	>=65 year	M	Y	Y	Y	Lucentis	Intraretinal Fluid	IRF	Month 12	no			no
SN04013	ANB192	75	70-79 years	>=65 year	M	Y	N	Y	CKD-701	Intraretinal Fluid	IRF	Month 3	yes			no			LOCF
SN04013	ANB192	75	70-79 years	>=65 year	M	Y	N	Y	CKD-701	Intraretinal Fluid	IRF	Month 6	yes			no			LOCF
SN04013	ANB192	75	70-79 years	>=65 year	M	Y	N	Y	CKD-701	Intraretinal Fluid	IRF	Month 12	yes			no			LOCF
SN04016	ANB199	63	60-69 years	<65 years	F	Y	Y	Y	CKD-701	Intraretinal Fluid	IRF	Month 3	no			no
SN04016	ANB199	63	60-69 years	<65 years	F	Y	Y	Y	CKD-701	Intraretinal Fluid	IRF	Month 6	no			no
SN04016	ANB199	63	60-69 years	<65 years	F	Y	Y	Y	CKD-701	Intraretinal Fluid	IRF	Month 12	no			no
SN04017	ANB214	70	70-79 years	>=65 year	M	Y	Y	Y	CKD-701	Intraretinal Fluid	IRF	Month 3	yes			no
SN04017	ANB214	70	70-79 years	>=65 year	M	Y	Y	Y	CKD-701	Intraretinal Fluid	IRF	Month 6	yes			no
SN04017	ANB214	70	70-79 years	>=65 year	M	Y	Y	Y	CKD-701	Intraretinal Fluid	IRF	Month 12	yes			no
SN05001	ANB025	78	70-79 years	>=65 year	M	Y	Y	Y	CKD-701	Intraretinal Fluid	IRF	Month 3	no			yes
SN05001	ANB025	78	70-79 years	>=65 year	M	Y	Y	Y	CKD-701	Intraretinal Fluid	IRF	Month 6	no			yes
SN05001	ANB025	78	70-79 years	>=65 year	M	Y	Y	Y	CKD-701	Intraretinal Fluid	IRF	Month 12	no			yes
SN05002	ANB028	73	70-79 years	>=65 year	M	Y	N	Y	CKD-701	Intraretinal Fluid	IRF	Month 3	no			yes			LOCF
SN05002	ANB028	73	70-79 years	>=65 year	M	Y	N	Y	CKD-701	Intraretinal Fluid	IRF	Month 6	no			yes			LOCF
SN05002	ANB028	73	70-79 years	>=65 year	M	Y	N	Y	CKD-701	Intraretinal Fluid	IRF	Month 12	no			yes			LOCF
SN05003	ANB063	78	70-79 years	>=65 year	F	Y	Y	Y	CKD-701	Intraretinal Fluid	IRF	Month 3	no			yes
SN05003	ANB063	78	70-79 years	>=65 year	F	Y	Y	Y	CKD-701	Intraretinal Fluid	IRF	Month 6	no			yes
SN05003	ANB063	78	70-79 years	>=65 year	F	Y	Y	Y	CKD-701	Intraretinal Fluid	IRF	Month 12	no			yes
SN05007	ANA057	60	60-69 years	<65 years	M	Y	Y	Y	CKD-701	Intraretinal Fluid	IRF	Month 3	no			no
SN05007	ANA057	60	60-69 years	<65 years	M	Y	Y	Y	CKD-701	Intraretinal Fluid	IRF	Month 6	no			no
SN05007	ANA057	60	60-69 years	<65 years	M	Y	Y	Y	CKD-701	Intraretinal Fluid	IRF	Month 12	no			no
SN05008	ANA061	61	60-69 years	<65 years	F	Y	Y	Y	Lucentis	Intraretinal Fluid	IRF	Month 3	no			no
SN05008	ANA061	61	60-69 years	<65 years	F	Y	Y	Y	Lucentis	Intraretinal Fluid	IRF	Month 6	no			no
SN05008	ANA061	61	60-69 years	<65 years	F	Y	Y	Y	Lucentis	Intraretinal Fluid	IRF	Month 12	no			no
SN05010	ANA077	77	70-79 years	>=65 year	F	Y	Y	Y	Lucentis	Intraretinal Fluid	IRF	Month 3	no			no
SN05010	ANA077	77	70-79 years	>=65 year	F	Y	Y	Y	Lucentis	Intraretinal Fluid	IRF	Month 6	no			no
SN05010	ANA077	77	70-79 years	>=65 year	F	Y	Y	Y	Lucentis	Intraretinal Fluid	IRF	Month 12	no			no
SN05011	ANB179	76	70-79 years	>=65 year	F	Y	Y	Y	Lucentis	Intraretinal Fluid	IRF	Month 3	no			yes
SN05011	ANB179	76	70-79 years	>=65 year	F	Y	Y	Y	Lucentis	Intraretinal Fluid	IRF	Month 6	no			yes
SN05011	ANB179	76	70-79 years	>=65 year	F	Y	Y	Y	Lucentis	Intraretinal Fluid	IRF	Month 12	no			yes
SN05012	ANA088	81	80-89 years	>=65 year	F	Y	N	Y	CKD-701	Intraretinal Fluid	IRF	Month 3	no			no			LOCF
SN05012	ANA088	81	80-89 years	>=65 year	F	Y	N	Y	CKD-701	Intraretinal Fluid	IRF	Month 6	no			no			LOCF
SN05012	ANA088	81	80-89 years	>=65 year	F	Y	N	Y	CKD-701	Intraretinal Fluid	IRF	Month 12	no			no			LOCF
SN05013	ANB202	79	70-79 years	>=65 year	M	Y	Y	Y	CKD-701	Intraretinal Fluid	IRF	Month 3	no			no
SN05013	ANB202	79	70-79 years	>=65 year	M	Y	Y	Y	CKD-701	Intraretinal Fluid	IRF	Month 6	no			no
SN05013	ANB202	79	70-79 years	>=65 year	M	Y	Y	Y	CKD-701	Intraretinal Fluid	IRF	Month 12	no			no
SN05014	ANA092	59	50-59 years	<65 years	M	Y	Y	Y	Lucentis	Intraretinal Fluid	IRF	Month 3	no			no
SN05014	ANA092	59	50-59 years	<65 years	M	Y	Y	Y	Lucentis	Intraretinal Fluid	IRF	Month 6	no			no
SN05014	ANA092	59	50-59 years	<65 years	M	Y	Y	Y	Lucentis	Intraretinal Fluid	IRF	Month 12	no			no
SN06001	ANA029	64	60-69 years	<65 years	F	Y	Y	Y	CKD-701	Intraretinal Fluid	IRF	Month 3	no			yes
SN06001	ANA029	64	60-69 years	<65 years	F	Y	Y	Y	CKD-701	Intraretinal Fluid	IRF	Month 6	no			yes
SN06001	ANA029	64	60-69 years	<65 years	F	Y	Y	Y	CKD-701	Intraretinal Fluid	IRF	Month 12	no			yes
SN06002	ANB035	84	80-89 years	>=65 year	F	Y	Y	Y	Lucentis	Intraretinal Fluid	IRF	Month 3	no			yes
SN06002	ANB035	84	80-89 years	>=65 year	F	Y	Y	Y	Lucentis	Intraretinal Fluid	IRF	Month 6	no			yes
SN06002	ANB035	84	80-89 years	>=65 year	F	Y	Y	Y	Lucentis	Intraretinal Fluid	IRF	Month 12	no			yes			LOCF
SN06003	ANA030	67	60-69 years	>=65 year	F	Y	Y	Y	Lucentis	Intraretinal Fluid	IRF	Month 3	no			no
SN06003	ANA030	67	60-69 years	>=65 year	F	Y	Y	Y	Lucentis	Intraretinal Fluid	IRF	Month 6	no			no
SN06003	ANA030	67	60-69 years	>=65 year	F	Y	Y	Y	Lucentis	Intraretinal Fluid	IRF	Month 12	no			no
SN06004	ANA002	68	60-69 years	>=65 year	M	Y	N	Y	Lucentis	Intraretinal Fluid	IRF	Month 3	no			no
SN06004	ANA002	68	60-69 years	>=65 year	M	Y	N	Y	Lucentis	Intraretinal Fluid	IRF	Month 6	no			no
SN06004	ANA002	68	60-69 years	>=65 year	M	Y	N	Y	Lucentis	Intraretinal Fluid	IRF	Month 12	no			no
SN06005	ANB077	65	60-69 years	>=65 year	F	Y	N	Y	Lucentis	Intraretinal Fluid	IRF	Month 3	no			no
SN06005	ANB077	65	60-69 years	>=65 year	F	Y	N	Y	Lucentis	Intraretinal Fluid	IRF	Month 6	no			no
SN06005	ANB077	65	60-69 years	>=65 year	F	Y	N	Y	Lucentis	Intraretinal Fluid	IRF	Month 12	no			no			LOCF
SN06006	ANB086	79	70-79 years	>=65 year	F	Y	Y	Y	Lucentis	Intraretinal Fluid	IRF	Month 3	no			no
SN06006	ANB086	79	70-79 years	>=65 year	F	Y	Y	Y	Lucentis	Intraretinal Fluid	IRF	Month 6	no			no
SN06006	ANB086	79	70-79 years	>=65 year	F	Y	Y	Y	Lucentis	Intraretinal Fluid	IRF	Month 12	no			no			LOCF
SN06007	ANB106	64	60-69 years	<65 years	M	Y	Y	Y	Lucentis	Intraretinal Fluid	IRF	Month 3	no			no
SN06007	ANB106	64	60-69 years	<65 years	M	Y	Y	Y	Lucentis	Intraretinal Fluid	IRF	Month 6	no			no
SN06007	ANB106	64	60-69 years	<65 years	M	Y	Y	Y	Lucentis	Intraretinal Fluid	IRF	Month 12	no			no
SN06008	ANB152	83	80-89 years	>=65 year	F	Y	N	Y	CKD-701	Intraretinal Fluid	IRF	Month 3	no			no			LOCF
SN06008	ANB152	83	80-89 years	>=65 year	F	Y	N	Y	CKD-701	Intraretinal Fluid	IRF	Month 6	no			no			LOCF
SN06008	ANB152	83	80-89 years	>=65 year	F	Y	N	Y	CKD-701	Intraretinal Fluid	IRF	Month 12	no			no			LOCF
SN06009	ANB220	79	70-79 years	>=65 year	M	Y	Y	Y	Lucentis	Intraretinal Fluid	IRF	Month 3	no			yes
SN06009	ANB220	79	70-79 years	>=65 year	M	Y	Y	Y	Lucentis	Intraretinal Fluid	IRF	Month 6	no			yes
SN06009	ANB220	79	70-79 years	>=65 year	M	Y	Y	Y	Lucentis	Intraretinal Fluid	IRF	Month 12	no			yes
SN07001	ANA032	84	80-89 years	>=65 year	M	Y	Y	Y	Lucentis	Intraretinal Fluid	IRF	Month 3	yes			yes
SN07001	ANA032	84	80-89 years	>=65 year	M	Y	Y	Y	Lucentis	Intraretinal Fluid	IRF	Month 6	yes			yes
SN07001	ANA032	84	80-89 years	>=65 year	M	Y	Y	Y	Lucentis	Intraretinal Fluid	IRF	Month 12	no			yes
SN07002	ANA041	66	60-69 years	>=65 year	F	Y	Y	Y	Lucentis	Intraretinal Fluid	IRF	Month 3	yes			yes
SN07002	ANA041	66	60-69 years	>=65 year	F	Y	Y	Y	Lucentis	Intraretinal Fluid	IRF	Month 6	yes			yes
SN07002	ANA041	66	60-69 years	>=65 year	F	Y	Y	Y	Lucentis	Intraretinal Fluid	IRF	Month 12	yes			yes
SN07003	ANB062	86	80-89 years	>=65 year	F	Y	Y	Y	CKD-701	Intraretinal Fluid	IRF	Month 3	no			yes
SN07003	ANB062	86	80-89 years	>=65 year	F	Y	Y	Y	CKD-701	Intraretinal Fluid	IRF	Month 6	no			yes			LOCF
SN07003	ANB062	86	80-89 years	>=65 year	F	Y	Y	Y	CKD-701	Intraretinal Fluid	IRF	Month 12	no			yes			LOCF
SN07004	ANB072	79	70-79 years	>=65 year	F	Y	Y	Y	CKD-701	Intraretinal Fluid	IRF	Month 3	no			yes
SN07004	ANB072	79	70-79 years	>=65 year	F	Y	Y	Y	CKD-701	Intraretinal Fluid	IRF	Month 6	no			yes
SN07004	ANB072	79	70-79 years	>=65 year	F	Y	Y	Y	CKD-701	Intraretinal Fluid	IRF	Month 12	no			yes
SN07005	ANA054	60	60-69 years	<65 years	F	Y	Y	Y	CKD-701	Intraretinal Fluid	IRF	Month 3	no			no
SN07005	ANA054	60	60-69 years	<65 years	F	Y	Y	Y	CKD-701	Intraretinal Fluid	IRF	Month 6	no			no
SN07005	ANA054	60	60-69 years	<65 years	F	Y	Y	Y	CKD-701	Intraretinal Fluid	IRF	Month 12	no			no			LOCF
SN07006	ANA059	58	50-59 years	<65 years	M	Y	Y	Y	Lucentis	Intraretinal Fluid	IRF	Month 3	no			no
SN07006	ANA059	58	50-59 years	<65 years	M	Y	Y	Y	Lucentis	Intraretinal Fluid	IRF	Month 6	no			no
SN07006	ANA059	58	50-59 years	<65 years	M	Y	Y	Y	Lucentis	Intraretinal Fluid	IRF	Month 12	no			no
SN07007	ANB138	68	60-69 years	>=65 year	F	Y	Y	Y	Lucentis	Intraretinal Fluid	IRF	Month 3	no			no
SN07007	ANB138	68	60-69 years	>=65 year	F	Y	Y	Y	Lucentis	Intraretinal Fluid	IRF	Month 6	no			no
SN07007	ANB138	68	60-69 years	>=65 year	F	Y	Y	Y	Lucentis	Intraretinal Fluid	IRF	Month 12	no			no
SN07008	ANB139	79	70-79 years	>=65 year	F	Y	Y	Y	CKD-701	Intraretinal Fluid	IRF	Month 3	no			yes
SN07008	ANB139	79	70-79 years	>=65 year	F	Y	Y	Y	CKD-701	Intraretinal Fluid	IRF	Month 6	yes			yes
SN07008	ANB139	79	70-79 years	>=65 year	F	Y	Y	Y	CKD-701	Intraretinal Fluid	IRF	Month 12	no			yes
SN07009	ANB140	84	80-89 years	>=65 year	M	Y	Y	Y	Lucentis	Intraretinal Fluid	IRF	Month 3	no			no
SN07009	ANB140	84	80-89 years	>=65 year	M	Y	Y	Y	Lucentis	Intraretinal Fluid	IRF	Month 6	no			no
SN07009	ANB140	84	80-89 years	>=65 year	M	Y	Y	Y	Lucentis	Intraretinal Fluid	IRF	Month 12	no			no
SN07010	ANB169	67	60-69 years	>=65 year	F	Y	Y	Y	CKD-701	Intraretinal Fluid	IRF	Month 3	no			yes
SN07010	ANB169	67	60-69 years	>=65 year	F	Y	Y	Y	CKD-701	Intraretinal Fluid	IRF	Month 6	no			yes
SN07010	ANB169	67	60-69 years	>=65 year	F	Y	Y	Y	CKD-701	Intraretinal Fluid	IRF	Month 12	no			yes
SN07011	ANA078	81	80-89 years	>=65 year	M	Y	Y	Y	CKD-701	Intraretinal Fluid	IRF	Month 3	no			yes
SN07011	ANA078	81	80-89 years	>=65 year	M	Y	Y	Y	CKD-701	Intraretinal Fluid	IRF	Month 6	no			yes
SN07011	ANA078	81	80-89 years	>=65 year	M	Y	Y	Y	CKD-701	Intraretinal Fluid	IRF	Month 12	no			yes
SN07012	ANA080	63	60-69 years	<65 years	M	Y	Y	Y	Lucentis	Intraretinal Fluid	IRF	Month 3	no			no
SN07012	ANA080	63	60-69 years	<65 years	M	Y	Y	Y	Lucentis	Intraretinal Fluid	IRF	Month 6	no			no
SN07012	ANA080	63	60-69 years	<65 years	M	Y	Y	Y	Lucentis	Intraretinal Fluid	IRF	Month 12	no			no
SN07014	ANA081	70	70-79 years	>=65 year	M	Y	Y	Y	Lucentis	Intraretinal Fluid	IRF	Month 3	no			no
SN07014	ANA081	70	70-79 years	>=65 year	M	Y	Y	Y	Lucentis	Intraretinal Fluid	IRF	Month 6	no			no
SN07014	ANA081	70	70-79 years	>=65 year	M	Y	Y	Y	Lucentis	Intraretinal Fluid	IRF	Month 12	no			no
SN07016	ANA091	67	60-69 years	>=65 year	M	Y	Y	Y	Lucentis	Intraretinal Fluid	IRF	Month 3	no			no
SN07016	ANA091	67	60-69 years	>=65 year	M	Y	Y	Y	Lucentis	Intraretinal Fluid	IRF	Month 6	no			no
SN07016	ANA091	67	60-69 years	>=65 year	M	Y	Y	Y	Lucentis	Intraretinal Fluid	IRF	Month 12	no			no
SN07017	ANA099	81	80-89 years	>=65 year	F	Y	Y	Y	Lucentis	Intraretinal Fluid	IRF	Month 3	no			no
SN07017	ANA099	81	80-89 years	>=65 year	F	Y	Y	Y	Lucentis	Intraretinal Fluid	IRF	Month 6	no			no
SN07017	ANA099	81	80-89 years	>=65 year	F	Y	Y	Y	Lucentis	Intraretinal Fluid	IRF	Month 12	no			no
SN08001	ANA025	74	70-79 years	>=65 year	M	Y	Y	Y	CKD-701	Intraretinal Fluid	IRF	Month 3	no			no
SN08001	ANA025	74	70-79 years	>=65 year	M	Y	Y	Y	CKD-701	Intraretinal Fluid	IRF	Month 6	no			no
SN08001	ANA025	74	70-79 years	>=65 year	M	Y	Y	Y	CKD-701	Intraretinal Fluid	IRF	Month 12	no			no
SN08002	ANB005	58	50-59 years	<65 years	M	Y	Y	Y	CKD-701	Intraretinal Fluid	IRF	Month 3	no			no
SN08002	ANB005	58	50-59 years	<65 years	M	Y	Y	Y	CKD-701	Intraretinal Fluid	IRF	Month 6	no			no
SN08002	ANB005	58	50-59 years	<65 years	M	Y	Y	Y	CKD-701	Intraretinal Fluid	IRF	Month 12	no			no
SN08003	ANA035	80	80-89 years	>=65 year	M	Y	Y	Y	CKD-701	Intraretinal Fluid	IRF	Month 3	no			no
SN08003	ANA035	80	80-89 years	>=65 year	M	Y	Y	Y	CKD-701	Intraretinal Fluid	IRF	Month 6	no			no
SN08003	ANA035	80	80-89 years	>=65 year	M	Y	Y	Y	CKD-701	Intraretinal Fluid	IRF	Month 12	no			no
SN08004	ANB052	50	50-59 years	<65 years	F	Y	Y	Y	Lucentis	Intraretinal Fluid	IRF	Month 3	no			no
SN08004	ANB052	50	50-59 years	<65 years	F	Y	Y	Y	Lucentis	Intraretinal Fluid	IRF	Month 6	no			no
SN08004	ANB052	50	50-59 years	<65 years	F	Y	Y	Y	Lucentis	Intraretinal Fluid	IRF	Month 12	no			no
SN08005	ANB053	80	80-89 years	>=65 year	M	Y	Y	Y	CKD-701	Intraretinal Fluid	IRF	Month 3	no			no
SN08005	ANB053	80	80-89 years	>=65 year	M	Y	Y	Y	CKD-701	Intraretinal Fluid	IRF	Month 6	no			no
SN08005	ANB053	80	80-89 years	>=65 year	M	Y	Y	Y	CKD-701	Intraretinal Fluid	IRF	Month 12	no			no
SN08006	ANB016	69	60-69 years	>=65 year	M	Y	Y	Y	Lucentis	Intraretinal Fluid	IRF	Month 3	no			no
SN08006	ANB016	69	60-69 years	>=65 year	M	Y	Y	Y	Lucentis	Intraretinal Fluid	IRF	Month 6	no			no
SN08006	ANB016	69	60-69 years	>=65 year	M	Y	Y	Y	Lucentis	Intraretinal Fluid	IRF	Month 12	no			no
SN08007	ANA042	65	60-69 years	>=65 year	M	Y	Y	Y	CKD-701	Intraretinal Fluid	IRF	Month 3	no			no
SN08007	ANA042	65	60-69 years	>=65 year	M	Y	Y	Y	CKD-701	Intraretinal Fluid	IRF	Month 6	no			no
SN08007	ANA042	65	60-69 years	>=65 year	M	Y	Y	Y	CKD-701	Intraretinal Fluid	IRF	Month 12	no			no
SN08008	ANB083	69	60-69 years	>=65 year	F	Y	Y	Y	CKD-701	Intraretinal Fluid	IRF	Month 3	no			yes
SN08008	ANB083	69	60-69 years	>=65 year	F	Y	Y	Y	CKD-701	Intraretinal Fluid	IRF	Month 6	no			yes
SN08008	ANB083	69	60-69 years	>=65 year	F	Y	Y	Y	CKD-701	Intraretinal Fluid	IRF	Month 12	no			yes
SN08009	ANB088	56	50-59 years	<65 years	M	Y	Y	Y	CKD-701	Intraretinal Fluid	IRF	Month 3	no			no
SN08009	ANB088	56	50-59 years	<65 years	M	Y	Y	Y	CKD-701	Intraretinal Fluid	IRF	Month 6	no			no
SN08009	ANB088	56	50-59 years	<65 years	M	Y	Y	Y	CKD-701	Intraretinal Fluid	IRF	Month 12	no			no			LOCF
SN08010	ANB089	78	70-79 years	>=65 year	M	Y	Y	Y	CKD-701	Intraretinal Fluid	IRF	Month 3	yes			yes
SN08010	ANB089	78	70-79 years	>=65 year	M	Y	Y	Y	CKD-701	Intraretinal Fluid	IRF	Month 6	yes			yes
SN08010	ANB089	78	70-79 years	>=65 year	M	Y	Y	Y	CKD-701	Intraretinal Fluid	IRF	Month 12	no			yes
SN08011	ANB108	78	70-79 years	>=65 year	F	Y	N	Y	Lucentis	Intraretinal Fluid	IRF	Month 3	no			yes
SN08011	ANB108	78	70-79 years	>=65 year	F	Y	N	Y	Lucentis	Intraretinal Fluid	IRF	Month 6	no			yes
SN08011	ANB108	78	70-79 years	>=65 year	F	Y	N	Y	Lucentis	Intraretinal Fluid	IRF	Month 12	no			yes
SN08012	ANB114	74	70-79 years	>=65 year	F	Y	Y	Y	CKD-701	Intraretinal Fluid	IRF	Month 3	no			yes
SN08012	ANB114	74	70-79 years	>=65 year	F	Y	Y	Y	CKD-701	Intraretinal Fluid	IRF	Month 6	no			yes
SN08012	ANB114	74	70-79 years	>=65 year	F	Y	Y	Y	CKD-701	Intraretinal Fluid	IRF	Month 12	no			yes
SN08014	ANA063	81	80-89 years	>=65 year	F	Y	Y	Y	CKD-701	Intraretinal Fluid	IRF	Month 3	no			no
SN08014	ANA063	81	80-89 years	>=65 year	F	Y	Y	Y	CKD-701	Intraretinal Fluid	IRF	Month 6	no			no
SN08014	ANA063	81	80-89 years	>=65 year	F	Y	Y	Y	CKD-701	Intraretinal Fluid	IRF	Month 12	no			no
SN08015	ANA064	73	70-79 years	>=65 year	M	Y	Y	Y	Lucentis	Intraretinal Fluid	IRF	Month 3	no			no
SN08015	ANA064	73	70-79 years	>=65 year	M	Y	Y	Y	Lucentis	Intraretinal Fluid	IRF	Month 6	no			no
SN08015	ANA064	73	70-79 years	>=65 year	M	Y	Y	Y	Lucentis	Intraretinal Fluid	IRF	Month 12	no			no
SN08016	ANB146	61	60-69 years	<65 years	F	Y	Y	Y	Lucentis	Intraretinal Fluid	IRF	Month 3	no			no
SN08016	ANB146	61	60-69 years	<65 years	F	Y	Y	Y	Lucentis	Intraretinal Fluid	IRF	Month 6	no			no
SN08016	ANB146	61	60-69 years	<65 years	F	Y	Y	Y	Lucentis	Intraretinal Fluid	IRF	Month 12	no			no			LOCF
SN08017	ANA072	57	50-59 years	<65 years	M	Y	Y	Y	Lucentis	Intraretinal Fluid	IRF	Month 3	no			yes
SN08017	ANA072	57	50-59 years	<65 years	M	Y	Y	Y	Lucentis	Intraretinal Fluid	IRF	Month 6	yes			yes
SN08017	ANA072	57	50-59 years	<65 years	M	Y	Y	Y	Lucentis	Intraretinal Fluid	IRF	Month 12	no			yes
SN08018	ANB177	82	80-89 years	>=65 year	F	Y	Y	Y	CKD-701	Intraretinal Fluid	IRF	Month 3	no			yes
SN08018	ANB177	82	80-89 years	>=65 year	F	Y	Y	Y	CKD-701	Intraretinal Fluid	IRF	Month 6	no			yes
SN08018	ANB177	82	80-89 years	>=65 year	F	Y	Y	Y	CKD-701	Intraretinal Fluid	IRF	Month 12	no			yes
SN08019	ANA076	58	50-59 years	<65 years	M	Y	Y	Y	Lucentis	Intraretinal Fluid	IRF	Month 3	no			no
SN08019	ANA076	58	50-59 years	<65 years	M	Y	Y	Y	Lucentis	Intraretinal Fluid	IRF	Month 6	no			no
SN08019	ANA076	58	50-59 years	<65 years	M	Y	Y	Y	Lucentis	Intraretinal Fluid	IRF	Month 12	no			no
SN08020	ANB189	58	50-59 years	<65 years	M	Y	Y	Y	Lucentis	Intraretinal Fluid	IRF	Month 3	no			no
SN08020	ANB189	58	50-59 years	<65 years	M	Y	Y	Y	Lucentis	Intraretinal Fluid	IRF	Month 6	no			no
SN08020	ANB189	58	50-59 years	<65 years	M	Y	Y	Y	Lucentis	Intraretinal Fluid	IRF	Month 12	no			no
SN08021	ANA090	54	50-59 years	<65 years	M	Y	Y	Y	CKD-701	Intraretinal Fluid	IRF	Month 3	no			no
SN08021	ANA090	54	50-59 years	<65 years	M	Y	Y	Y	CKD-701	Intraretinal Fluid	IRF	Month 6	no			no
SN08021	ANA090	54	50-59 years	<65 years	M	Y	Y	Y	CKD-701	Intraretinal Fluid	IRF	Month 12	no			no
SN08022	ANA097	61	60-69 years	<65 years	M	Y	Y	Y	CKD-701	Intraretinal Fluid	IRF	Month 3	no			no
SN08022	ANA097	61	60-69 years	<65 years	M	Y	Y	Y	CKD-701	Intraretinal Fluid	IRF	Month 6	no			no
SN08022	ANA097	61	60-69 years	<65 years	M	Y	Y	Y	CKD-701	Intraretinal Fluid	IRF	Month 12	no			no
SN08023	ANA102	82	80-89 years	>=65 year	F	Y	Y	Y	Lucentis	Intraretinal Fluid	IRF	Month 3	no			yes
SN08023	ANA102	82	80-89 years	>=65 year	F	Y	Y	Y	Lucentis	Intraretinal Fluid	IRF	Month 6	no			yes
SN08023	ANA102	82	80-89 years	>=65 year	F	Y	Y	Y	Lucentis	Intraretinal Fluid	IRF	Month 12	no			yes
SN09001	ANB079	90	≥90 years	>=65 year	M	Y	Y	Y	CKD-701	Intraretinal Fluid	IRF	Month 3	yes			yes
SN09001	ANB079	90	≥90 years	>=65 year	M	Y	Y	Y	CKD-701	Intraretinal Fluid	IRF	Month 6	yes			yes
SN09001	ANB079	90	≥90 years	>=65 year	M	Y	Y	Y	CKD-701	Intraretinal Fluid	IRF	Month 12	yes			yes
SN09003	ANB019	89	80-89 years	>=65 year	F	Y	Y	Y	CKD-701	Intraretinal Fluid	IRF	Month 3	yes			yes
SN09003	ANB019	89	80-89 years	>=65 year	F	Y	Y	Y	CKD-701	Intraretinal Fluid	IRF	Month 6	no			yes
SN09003	ANB019	89	80-89 years	>=65 year	F	Y	Y	Y	CKD-701	Intraretinal Fluid	IRF	Month 12	no			yes			LOCF
SN09004	ANB087	80	80-89 years	>=65 year	M	Y	Y	Y	CKD-701	Intraretinal Fluid	IRF	Month 3	no			no
SN09004	ANB087	80	80-89 years	>=65 year	M	Y	Y	Y	CKD-701	Intraretinal Fluid	IRF	Month 6	no			no
SN09004	ANB087	80	80-89 years	>=65 year	M	Y	Y	Y	CKD-701	Intraretinal Fluid	IRF	Month 12	no			no
SN09005	ANB097	81	80-89 years	>=65 year	M	Y	Y	Y	CKD-701	Intraretinal Fluid	IRF	Month 3	no			no
SN09005	ANB097	81	80-89 years	>=65 year	M	Y	Y	Y	CKD-701	Intraretinal Fluid	IRF	Month 6	no			no
SN09005	ANB097	81	80-89 years	>=65 year	M	Y	Y	Y	CKD-701	Intraretinal Fluid	IRF	Month 12	no			no
SN09006	ANB126	69	60-69 years	>=65 year	M	Y	Y	Y	CKD-701	Intraretinal Fluid	IRF	Month 3	no			no
SN09006	ANB126	69	60-69 years	>=65 year	M	Y	Y	Y	CKD-701	Intraretinal Fluid	IRF	Month 6	no			no
SN09006	ANB126	69	60-69 years	>=65 year	M	Y	Y	Y	CKD-701	Intraretinal Fluid	IRF	Month 12	no			no
SN09007	ANB133	70	70-79 years	>=65 year	M	Y	Y	Y	CKD-701	Intraretinal Fluid	IRF	Month 3	no			no
SN09007	ANB133	70	70-79 years	>=65 year	M	Y	Y	Y	CKD-701	Intraretinal Fluid	IRF	Month 6	no			no
SN09007	ANB133	70	70-79 years	>=65 year	M	Y	Y	Y	CKD-701	Intraretinal Fluid	IRF	Month 12	no			no
SN10002	ANA027	74	70-79 years	>=65 year	M	Y	Y	Y	Lucentis	Intraretinal Fluid	IRF	Month 3	no			no
SN10002	ANA027	74	70-79 years	>=65 year	M	Y	Y	Y	Lucentis	Intraretinal Fluid	IRF	Month 6	no			no
SN10002	ANA027	74	70-79 years	>=65 year	M	Y	Y	Y	Lucentis	Intraretinal Fluid	IRF	Month 12	no			no
SN10003	ANB046	85	80-89 years	>=65 year	F	Y	Y	Y	Lucentis	Intraretinal Fluid	IRF	Month 3	no			yes
SN10003	ANB046	85	80-89 years	>=65 year	F	Y	Y	Y	Lucentis	Intraretinal Fluid	IRF	Month 6	no			yes
SN10003	ANB046	85	80-89 years	>=65 year	F	Y	Y	Y	Lucentis	Intraretinal Fluid	IRF	Month 12	no			yes
SN10005	ANA065	60	60-69 years	<65 years	M	Y	Y	Y	Lucentis	Intraretinal Fluid	IRF	Month 3	no			no
SN10005	ANA065	60	60-69 years	<65 years	M	Y	Y	Y	Lucentis	Intraretinal Fluid	IRF	Month 6	no			no
SN10005	ANA065	60	60-69 years	<65 years	M	Y	Y	Y	Lucentis	Intraretinal Fluid	IRF	Month 12	no			no
SN10006	ANB147	78	70-79 years	>=65 year	F	Y	Y	Y	CKD-701	Intraretinal Fluid	IRF	Month 3	no			yes
SN10006	ANB147	78	70-79 years	>=65 year	F	Y	Y	Y	CKD-701	Intraretinal Fluid	IRF	Month 6	no			yes
SN10006	ANB147	78	70-79 years	>=65 year	F	Y	Y	Y	CKD-701	Intraretinal Fluid	IRF	Month 12	no			yes
SN10008	ANA093	57	50-59 years	<65 years	M	Y	Y	Y	CKD-701	Intraretinal Fluid	IRF	Month 3	no			no
SN10008	ANA093	57	50-59 years	<65 years	M	Y	Y	Y	CKD-701	Intraretinal Fluid	IRF	Month 6	no			no
SN10008	ANA093	57	50-59 years	<65 years	M	Y	Y	Y	CKD-701	Intraretinal Fluid	IRF	Month 12	no			no
SN10009	ANB216	70	70-79 years	>=65 year	F	Y	Y	Y	Lucentis	Intraretinal Fluid	IRF	Month 3	no			no
SN10009	ANB216	70	70-79 years	>=65 year	F	Y	Y	Y	Lucentis	Intraretinal Fluid	IRF	Month 6	no			no
SN10009	ANB216	70	70-79 years	>=65 year	F	Y	Y	Y	Lucentis	Intraretinal Fluid	IRF	Month 12	no			no
SN11001	ANB006	71	70-79 years	>=65 year	F	Y	Y	Y	CKD-701	Intraretinal Fluid	IRF	Month 3	no			yes
SN11001	ANB006	71	70-79 years	>=65 year	F	Y	Y	Y	CKD-701	Intraretinal Fluid	IRF	Month 6	no			yes
SN11001	ANB006	71	70-79 years	>=65 year	F	Y	Y	Y	CKD-701	Intraretinal Fluid	IRF	Month 12	no			yes
SN11002	ANB042	82	80-89 years	>=65 year	M	Y	Y	Y	Lucentis	Intraretinal Fluid	IRF	Month 3	no			no
SN11002	ANB042	82	80-89 years	>=65 year	M	Y	Y	Y	Lucentis	Intraretinal Fluid	IRF	Month 6	no			no
SN11002	ANB042	82	80-89 years	>=65 year	M	Y	Y	Y	Lucentis	Intraretinal Fluid	IRF	Month 12	no			no
SN11003	ANA033	85	80-89 years	>=65 year	F	Y	Y	Y	CKD-701	Intraretinal Fluid	IRF	Month 3	no			no
SN11003	ANA033	85	80-89 years	>=65 year	F	Y	Y	Y	CKD-701	Intraretinal Fluid	IRF	Month 6	no			no
SN11003	ANA033	85	80-89 years	>=65 year	F	Y	Y	Y	CKD-701	Intraretinal Fluid	IRF	Month 12	no			no
SN11004	ANB047	72	70-79 years	>=65 year	M	Y	Y	Y	CKD-701	Intraretinal Fluid	IRF	Month 3	no			no
SN11004	ANB047	72	70-79 years	>=65 year	M	Y	Y	Y	CKD-701	Intraretinal Fluid	IRF	Month 6	no			no
SN11004	ANB047	72	70-79 years	>=65 year	M	Y	Y	Y	CKD-701	Intraretinal Fluid	IRF	Month 12	no			no
SN11005	ANB059	72	70-79 years	>=65 year	M	Y	Y	Y	Lucentis	Intraretinal Fluid	IRF	Month 3	no			yes
SN11005	ANB059	72	70-79 years	>=65 year	M	Y	Y	Y	Lucentis	Intraretinal Fluid	IRF	Month 6	no			yes
SN11005	ANB059	72	70-79 years	>=65 year	M	Y	Y	Y	Lucentis	Intraretinal Fluid	IRF	Month 12	yes			yes
SN11006	ANB064	79	70-79 years	>=65 year	M	Y	Y	Y	Lucentis	Intraretinal Fluid	IRF	Month 3	no			no
SN11006	ANB064	79	70-79 years	>=65 year	M	Y	Y	Y	Lucentis	Intraretinal Fluid	IRF	Month 6	yes			no
SN11006	ANB064	79	70-79 years	>=65 year	M	Y	Y	Y	Lucentis	Intraretinal Fluid	IRF	Month 12	yes			no
SN11007	ANB069	78	70-79 years	>=65 year	M	Y	Y	Y	Lucentis	Intraretinal Fluid	IRF	Month 3	no			no
SN11007	ANB069	78	70-79 years	>=65 year	M	Y	Y	Y	Lucentis	Intraretinal Fluid	IRF	Month 6	no			no
SN11007	ANB069	78	70-79 years	>=65 year	M	Y	Y	Y	Lucentis	Intraretinal Fluid	IRF	Month 12	no			no
SN11008	ANB018	75	70-79 years	>=65 year	M	Y	Y	Y	Lucentis	Intraretinal Fluid	IRF	Month 3	no			yes
SN11008	ANB018	75	70-79 years	>=65 year	M	Y	Y	Y	Lucentis	Intraretinal Fluid	IRF	Month 6	no			yes
SN11008	ANB018	75	70-79 years	>=65 year	M	Y	Y	Y	Lucentis	Intraretinal Fluid	IRF	Month 12	no			yes
SN11009	ANB076	82	80-89 years	>=65 year	F	Y	Y	Y	Lucentis	Intraretinal Fluid	IRF	Month 3	no			yes
SN11009	ANB076	82	80-89 years	>=65 year	F	Y	Y	Y	Lucentis	Intraretinal Fluid	IRF	Month 6	no			yes
SN11009	ANB076	82	80-89 years	>=65 year	F	Y	Y	Y	Lucentis	Intraretinal Fluid	IRF	Month 12	no			yes			LOCF
SN11010	ANB082	74	70-79 years	>=65 year	M	Y	Y	Y	CKD-701	Intraretinal Fluid	IRF	Month 3	yes			yes
SN11010	ANB082	74	70-79 years	>=65 year	M	Y	Y	Y	CKD-701	Intraretinal Fluid	IRF	Month 6	yes			yes
SN11010	ANB082	74	70-79 years	>=65 year	M	Y	Y	Y	CKD-701	Intraretinal Fluid	IRF	Month 12	no			yes
SN11013	ANB120	77	70-79 years	>=65 year	M	Y	Y	Y	Lucentis	Intraretinal Fluid	IRF	Month 3	no			yes
SN11013	ANB120	77	70-79 years	>=65 year	M	Y	Y	Y	Lucentis	Intraretinal Fluid	IRF	Month 6	no			yes
SN11013	ANB120	77	70-79 years	>=65 year	M	Y	Y	Y	Lucentis	Intraretinal Fluid	IRF	Month 12	no			yes
SN11014	ANB127	72	70-79 years	>=65 year	M	Y	Y	Y	CKD-701	Intraretinal Fluid	IRF	Month 3	yes			yes
SN11014	ANB127	72	70-79 years	>=65 year	M	Y	Y	Y	CKD-701	Intraretinal Fluid	IRF	Month 6	no			yes
SN11014	ANB127	72	70-79 years	>=65 year	M	Y	Y	Y	CKD-701	Intraretinal Fluid	IRF	Month 12	no			yes
SN11015	ANA062	58	50-59 years	<65 years	F	Y	Y	Y	CKD-701	Intraretinal Fluid	IRF	Month 3	yes			yes
SN11015	ANA062	58	50-59 years	<65 years	F	Y	Y	Y	CKD-701	Intraretinal Fluid	IRF	Month 6	no			yes
SN11015	ANA062	58	50-59 years	<65 years	F	Y	Y	Y	CKD-701	Intraretinal Fluid	IRF	Month 12	no			yes
SN11016	ANB136	81	80-89 years	>=65 year	F	Y	Y	Y	Lucentis	Intraretinal Fluid	IRF	Month 3	no			no
SN11016	ANB136	81	80-89 years	>=65 year	F	Y	Y	Y	Lucentis	Intraretinal Fluid	IRF	Month 6	no			no
SN11016	ANB136	81	80-89 years	>=65 year	F	Y	Y	Y	Lucentis	Intraretinal Fluid	IRF	Month 12	no			no
SN11017	ANA069	79	70-79 years	>=65 year	M	Y	Y	Y	CKD-701	Intraretinal Fluid	IRF	Month 3	no			yes
SN11017	ANA069	79	70-79 years	>=65 year	M	Y	Y	Y	CKD-701	Intraretinal Fluid	IRF	Month 6	no			yes
SN11017	ANA069	79	70-79 years	>=65 year	M	Y	Y	Y	CKD-701	Intraretinal Fluid	IRF	Month 12	no			yes
SN11018	ANA070	80	80-89 years	>=65 year	M	Y	N	Y	Lucentis	Intraretinal Fluid	IRF	Month 3	no			yes
SN11018	ANA070	80	80-89 years	>=65 year	M	Y	N	Y	Lucentis	Intraretinal Fluid	IRF	Month 6	no			yes
SN11018	ANA070	80	80-89 years	>=65 year	M	Y	N	Y	Lucentis	Intraretinal Fluid	IRF	Month 12	no			yes
SN11019	ANB170	90	≥90 years	>=65 year	M	Y	Y	Y	Lucentis	Intraretinal Fluid	IRF	Month 3	yes			yes
SN11019	ANB170	90	≥90 years	>=65 year	M	Y	Y	Y	Lucentis	Intraretinal Fluid	IRF	Month 6	no			yes			LOCF
SN11019	ANB170	90	≥90 years	>=65 year	M	Y	Y	Y	Lucentis	Intraretinal Fluid	IRF	Month 12	no			yes
SN11020	ANB175	70	70-79 years	>=65 year	F	Y	Y	Y	CKD-701	Intraretinal Fluid	IRF	Month 3	no			yes
SN11020	ANB175	70	70-79 years	>=65 year	F	Y	Y	Y	CKD-701	Intraretinal Fluid	IRF	Month 6	no			yes
SN11020	ANB175	70	70-79 years	>=65 year	F	Y	Y	Y	CKD-701	Intraretinal Fluid	IRF	Month 12	no			yes
SN13001	ANB034	74	70-79 years	>=65 year	F	Y	Y	Y	Lucentis	Intraretinal Fluid	IRF	Month 3	no			no
SN13001	ANB034	74	70-79 years	>=65 year	F	Y	Y	Y	Lucentis	Intraretinal Fluid	IRF	Month 6	no			no
SN13001	ANB034	74	70-79 years	>=65 year	F	Y	Y	Y	Lucentis	Intraretinal Fluid	IRF	Month 12	no			no
SN13002	ANB038	70	70-79 years	>=65 year	M	Y	Y	Y	Lucentis	Intraretinal Fluid	IRF	Month 3	no			no
SN13002	ANB038	70	70-79 years	>=65 year	M	Y	Y	Y	Lucentis	Intraretinal Fluid	IRF	Month 6	no			no
SN13002	ANB038	70	70-79 years	>=65 year	M	Y	Y	Y	Lucentis	Intraretinal Fluid	IRF	Month 12	no			no
SN13003	ANB043	58	50-59 years	<65 years	F	Y	Y	Y	CKD-701	Intraretinal Fluid	IRF	Month 3	no			yes
SN13003	ANB043	58	50-59 years	<65 years	F	Y	Y	Y	CKD-701	Intraretinal Fluid	IRF	Month 6	no			yes
SN13003	ANB043	58	50-59 years	<65 years	F	Y	Y	Y	CKD-701	Intraretinal Fluid	IRF	Month 12	no			yes
SN13006	ANB075	78	70-79 years	>=65 year	F	Y	Y	Y	CKD-701	Intraretinal Fluid	IRF	Month 3	no			no
SN13006	ANB075	78	70-79 years	>=65 year	F	Y	Y	Y	CKD-701	Intraretinal Fluid	IRF	Month 6	no			no
SN13006	ANB075	78	70-79 years	>=65 year	F	Y	Y	Y	CKD-701	Intraretinal Fluid	IRF	Month 12	no			no
SN13007	ANB081	75	70-79 years	>=65 year	M	Y	Y	Y	Lucentis	Intraretinal Fluid	IRF	Month 3	no			no
SN13007	ANB081	75	70-79 years	>=65 year	M	Y	Y	Y	Lucentis	Intraretinal Fluid	IRF	Month 6	no			no
SN13007	ANB081	75	70-79 years	>=65 year	M	Y	Y	Y	Lucentis	Intraretinal Fluid	IRF	Month 12	no			no
SN13008	ANB080	79	70-79 years	>=65 year	F	Y	Y	Y	Lucentis	Intraretinal Fluid	IRF	Month 3	no			yes
SN13008	ANB080	79	70-79 years	>=65 year	F	Y	Y	Y	Lucentis	Intraretinal Fluid	IRF	Month 6	yes			yes
SN13008	ANB080	79	70-79 years	>=65 year	F	Y	Y	Y	Lucentis	Intraretinal Fluid	IRF	Month 12	no			yes
SN13009	ANB150	78	70-79 years	>=65 year	F	Y	Y	Y	Lucentis	Intraretinal Fluid	IRF	Month 3	no			yes
SN13009	ANB150	78	70-79 years	>=65 year	F	Y	Y	Y	Lucentis	Intraretinal Fluid	IRF	Month 6	yes			yes
SN13009	ANB150	78	70-79 years	>=65 year	F	Y	Y	Y	Lucentis	Intraretinal Fluid	IRF	Month 12	yes			yes
SN13010	ANB153	65	60-69 years	>=65 year	F	Y	Y	Y	CKD-701	Intraretinal Fluid	IRF	Month 3	no			no
SN13010	ANB153	65	60-69 years	>=65 year	F	Y	Y	Y	CKD-701	Intraretinal Fluid	IRF	Month 6	no			no
SN13010	ANB153	65	60-69 years	>=65 year	F	Y	Y	Y	CKD-701	Intraretinal Fluid	IRF	Month 12	no			no
SN13011	ANB162	82	80-89 years	>=65 year	M	Y	Y	Y	Lucentis	Intraretinal Fluid	IRF	Month 3	no			no
SN13011	ANB162	82	80-89 years	>=65 year	M	Y	Y	Y	Lucentis	Intraretinal Fluid	IRF	Month 6	no			no
SN13011	ANB162	82	80-89 years	>=65 year	M	Y	Y	Y	Lucentis	Intraretinal Fluid	IRF	Month 12	no			no
SN13012	ANB193	74	70-79 years	>=65 year	M	Y	Y	Y	CKD-701	Intraretinal Fluid	IRF	Month 3	yes			yes
SN13012	ANB193	74	70-79 years	>=65 year	M	Y	Y	Y	CKD-701	Intraretinal Fluid	IRF	Month 6	yes			yes
SN13012	ANB193	74	70-79 years	>=65 year	M	Y	Y	Y	CKD-701	Intraretinal Fluid	IRF	Month 12	yes			yes
SN14001	ANB027	59	50-59 years	<65 years	M	Y	Y	Y	Lucentis	Intraretinal Fluid	IRF	Month 3	no			no
SN14001	ANB027	59	50-59 years	<65 years	M	Y	Y	Y	Lucentis	Intraretinal Fluid	IRF	Month 6	no			no
SN14001	ANB027	59	50-59 years	<65 years	M	Y	Y	Y	Lucentis	Intraretinal Fluid	IRF	Month 12	no			no
SN14002	ANB007	76	70-79 years	>=65 year	F	Y	Y	Y	Lucentis	Intraretinal Fluid	IRF	Month 3	no			yes
SN14002	ANB007	76	70-79 years	>=65 year	F	Y	Y	Y	Lucentis	Intraretinal Fluid	IRF	Month 6	no			yes
SN14002	ANB007	76	70-79 years	>=65 year	F	Y	Y	Y	Lucentis	Intraretinal Fluid	IRF	Month 12	no			yes
SN14003	ANB009	80	80-89 years	>=65 year	F	Y	Y	Y	Lucentis	Intraretinal Fluid	IRF	Month 3	yes			yes
SN14003	ANB009	80	80-89 years	>=65 year	F	Y	Y	Y	Lucentis	Intraretinal Fluid	IRF	Month 6	yes			yes
SN14003	ANB009	80	80-89 years	>=65 year	F	Y	Y	Y	Lucentis	Intraretinal Fluid	IRF	Month 12	yes			yes
SN14004	ANB012	73	70-79 years	>=65 year	F	Y	Y	Y	CKD-701	Intraretinal Fluid	IRF	Month 3	no			yes
SN14004	ANB012	73	70-79 years	>=65 year	F	Y	Y	Y	CKD-701	Intraretinal Fluid	IRF	Month 6	no			yes
SN14004	ANB012	73	70-79 years	>=65 year	F	Y	Y	Y	CKD-701	Intraretinal Fluid	IRF	Month 12	no			yes
SN14006	ANA039	82	80-89 years	>=65 year	F	Y	Y	Y	CKD-701	Intraretinal Fluid	IRF	Month 3	no			yes
SN14006	ANA039	82	80-89 years	>=65 year	F	Y	Y	Y	CKD-701	Intraretinal Fluid	IRF	Month 6	no			yes
SN14006	ANA039	82	80-89 years	>=65 year	F	Y	Y	Y	CKD-701	Intraretinal Fluid	IRF	Month 12	no			yes
SN14007	ANB015	84	80-89 years	>=65 year	F	Y	Y	Y	CKD-701	Intraretinal Fluid	IRF	Month 3	no			no
SN14007	ANB015	84	80-89 years	>=65 year	F	Y	Y	Y	CKD-701	Intraretinal Fluid	IRF	Month 6	no			no
SN14007	ANB015	84	80-89 years	>=65 year	F	Y	Y	Y	CKD-701	Intraretinal Fluid	IRF	Month 12	no			no
SN14008	ANB022	66	60-69 years	>=65 year	M	Y	Y	Y	CKD-701	Intraretinal Fluid	IRF	Month 3	no			yes
SN14008	ANB022	66	60-69 years	>=65 year	M	Y	Y	Y	CKD-701	Intraretinal Fluid	IRF	Month 6	no			yes
SN14008	ANB022	66	60-69 years	>=65 year	M	Y	Y	Y	CKD-701	Intraretinal Fluid	IRF	Month 12	no			yes
SN14009	ANB100	60	60-69 years	<65 years	F	Y	Y	Y	Lucentis	Intraretinal Fluid	IRF	Month 3	no			no
SN14009	ANB100	60	60-69 years	<65 years	F	Y	Y	Y	Lucentis	Intraretinal Fluid	IRF	Month 6	no			no
SN14009	ANB100	60	60-69 years	<65 years	F	Y	Y	Y	Lucentis	Intraretinal Fluid	IRF	Month 12	no			no
SN14012	ANB024	71	70-79 years	>=65 year	M	Y	Y	Y	Lucentis	Intraretinal Fluid	IRF	Month 3	no			yes
SN14012	ANB024	71	70-79 years	>=65 year	M	Y	Y	Y	Lucentis	Intraretinal Fluid	IRF	Month 6	no			yes
SN14012	ANB024	71	70-79 years	>=65 year	M	Y	Y	Y	Lucentis	Intraretinal Fluid	IRF	Month 12	yes			yes
SN14014	ANB157	75	70-79 years	>=65 year	M	Y	Y	Y	Lucentis	Intraretinal Fluid	IRF	Month 3	no			yes
SN14014	ANB157	75	70-79 years	>=65 year	M	Y	Y	Y	Lucentis	Intraretinal Fluid	IRF	Month 6	yes			yes
SN14014	ANB157	75	70-79 years	>=65 year	M	Y	Y	Y	Lucentis	Intraretinal Fluid	IRF	Month 12	yes			yes
SN14015	ANB337	60	60-69 years	<65 years	F	Y	Y	Y	Lucentis	Intraretinal Fluid	IRF	Month 3	no			no
SN14015	ANB337	60	60-69 years	<65 years	F	Y	Y	Y	Lucentis	Intraretinal Fluid	IRF	Month 6	no			no
SN14015	ANB337	60	60-69 years	<65 years	F	Y	Y	Y	Lucentis	Intraretinal Fluid	IRF	Month 12	no			no
SN14017	ANB183	73	70-79 years	>=65 year	M	Y	Y	Y	CKD-701	Intraretinal Fluid	IRF	Month 3	no			yes
SN14017	ANB183	73	70-79 years	>=65 year	M	Y	Y	Y	CKD-701	Intraretinal Fluid	IRF	Month 6	no			yes
SN14017	ANB183	73	70-79 years	>=65 year	M	Y	Y	Y	CKD-701	Intraretinal Fluid	IRF	Month 12	no			yes
SN14018	ANB196	55	50-59 years	<65 years	F	Y	Y	Y	Lucentis	Intraretinal Fluid	IRF	Month 3	no			yes
SN14018	ANB196	55	50-59 years	<65 years	F	Y	Y	Y	Lucentis	Intraretinal Fluid	IRF	Month 6	no			yes
SN14018	ANB196	55	50-59 years	<65 years	F	Y	Y	Y	Lucentis	Intraretinal Fluid	IRF	Month 12	no			yes
SN14019	ANB197	64	60-69 years	<65 years	M	Y	Y	Y	CKD-701	Intraretinal Fluid	IRF	Month 3	yes			yes
SN14019	ANB197	64	60-69 years	<65 years	M	Y	Y	Y	CKD-701	Intraretinal Fluid	IRF	Month 6	yes			yes
SN14019	ANB197	64	60-69 years	<65 years	M	Y	Y	Y	CKD-701	Intraretinal Fluid	IRF	Month 12	no			yes
SN14020	ANB198	81	80-89 years	>=65 year	F	Y	Y	Y	Lucentis	Intraretinal Fluid	IRF	Month 3	no			yes
SN14020	ANB198	81	80-89 years	>=65 year	F	Y	Y	Y	Lucentis	Intraretinal Fluid	IRF	Month 6	no			yes
SN14020	ANB198	81	80-89 years	>=65 year	F	Y	Y	Y	Lucentis	Intraretinal Fluid	IRF	Month 12	no			yes
SN14022	ANB338	75	70-79 years	>=65 year	F	Y	Y	Y	Lucentis	Intraretinal Fluid	IRF	Month 3	no			yes
SN14022	ANB338	75	70-79 years	>=65 year	F	Y	Y	Y	Lucentis	Intraretinal Fluid	IRF	Month 6	no			yes
SN14022	ANB338	75	70-79 years	>=65 year	F	Y	Y	Y	Lucentis	Intraretinal Fluid	IRF	Month 12	no			yes
SN14023	ANB339	69	60-69 years	>=65 year	M	Y	Y	Y	CKD-701	Intraretinal Fluid	IRF	Month 3	no			no
SN14023	ANB339	69	60-69 years	>=65 year	M	Y	Y	Y	CKD-701	Intraretinal Fluid	IRF	Month 6	no			no
SN14023	ANB339	69	60-69 years	>=65 year	M	Y	Y	Y	CKD-701	Intraretinal Fluid	IRF	Month 12	no			no
SN14024	ANA004	67	60-69 years	>=65 year	M	Y	Y	Y	CKD-701	Intraretinal Fluid	IRF	Month 3	yes			yes
SN14024	ANA004	67	60-69 years	>=65 year	M	Y	Y	Y	CKD-701	Intraretinal Fluid	IRF	Month 6	no			yes
SN14024	ANA004	67	60-69 years	>=65 year	M	Y	Y	Y	CKD-701	Intraretinal Fluid	IRF	Month 12	no			yes
SN14025	ANB340	88	80-89 years	>=65 year	M	Y	Y	Y	CKD-701	Intraretinal Fluid	IRF	Month 3	no			no
SN14025	ANB340	88	80-89 years	>=65 year	M	Y	Y	Y	CKD-701	Intraretinal Fluid	IRF	Month 6	no			no
SN14025	ANB340	88	80-89 years	>=65 year	M	Y	Y	Y	CKD-701	Intraretinal Fluid	IRF	Month 12	no			no
SN15001	ANB032	76	70-79 years	>=65 year	M	Y	Y	Y	CKD-701	Intraretinal Fluid	IRF	Month 3	no			no
SN15001	ANB032	76	70-79 years	>=65 year	M	Y	Y	Y	CKD-701	Intraretinal Fluid	IRF	Month 6	no			no
SN15001	ANB032	76	70-79 years	>=65 year	M	Y	Y	Y	CKD-701	Intraretinal Fluid	IRF	Month 12	no			no
SN15002	ANB014	76	70-79 years	>=65 year	M	Y	Y	Y	CKD-701	Intraretinal Fluid	IRF	Month 3	yes			yes
SN15002	ANB014	76	70-79 years	>=65 year	M	Y	Y	Y	CKD-701	Intraretinal Fluid	IRF	Month 6	yes			yes
SN15002	ANB014	76	70-79 years	>=65 year	M	Y	Y	Y	CKD-701	Intraretinal Fluid	IRF	Month 12	yes			yes
SN15004	ANB067	70	70-79 years	>=65 year	M	Y	Y	Y	Lucentis	Intraretinal Fluid	IRF	Month 3	no			yes
SN15004	ANB067	70	70-79 years	>=65 year	M	Y	Y	Y	Lucentis	Intraretinal Fluid	IRF	Month 6	no			yes
SN15004	ANB067	70	70-79 years	>=65 year	M	Y	Y	Y	Lucentis	Intraretinal Fluid	IRF	Month 12	no			yes
SN15006	ANA047	65	60-69 years	>=65 year	M	Y	Y	Y	CKD-701	Intraretinal Fluid	IRF	Month 3	no			yes
SN15006	ANA047	65	60-69 years	>=65 year	M	Y	Y	Y	CKD-701	Intraretinal Fluid	IRF	Month 6	no			yes
SN15006	ANA047	65	60-69 years	>=65 year	M	Y	Y	Y	CKD-701	Intraretinal Fluid	IRF	Month 12	no			yes
SN15007	ANB098	87	80-89 years	>=65 year	M	Y	Y	Y	Lucentis	Intraretinal Fluid	IRF	Month 3	no			yes
SN15007	ANB098	87	80-89 years	>=65 year	M	Y	Y	Y	Lucentis	Intraretinal Fluid	IRF	Month 6	no			yes
SN15007	ANB098	87	80-89 years	>=65 year	M	Y	Y	Y	Lucentis	Intraretinal Fluid	IRF	Month 12	no			yes
SN15008	ANB103	78	70-79 years	>=65 year	F	Y	Y	Y	CKD-701	Intraretinal Fluid	IRF	Month 3	no			yes
SN15008	ANB103	78	70-79 years	>=65 year	F	Y	Y	Y	CKD-701	Intraretinal Fluid	IRF	Month 6	no			yes
SN15008	ANB103	78	70-79 years	>=65 year	F	Y	Y	Y	CKD-701	Intraretinal Fluid	IRF	Month 12	no			yes
SN15009	ANA056	77	70-79 years	>=65 year	M	Y	Y	Y	Lucentis	Intraretinal Fluid	IRF	Month 3	no			no
SN15009	ANA056	77	70-79 years	>=65 year	M	Y	Y	Y	Lucentis	Intraretinal Fluid	IRF	Month 6	yes			no
SN15009	ANA056	77	70-79 years	>=65 year	M	Y	Y	Y	Lucentis	Intraretinal Fluid	IRF	Month 12	no			no
SN15010	ANB111	77	70-79 years	>=65 year	F	Y	Y	Y	CKD-701	Intraretinal Fluid	IRF	Month 3	no			no
SN15010	ANB111	77	70-79 years	>=65 year	F	Y	Y	Y	CKD-701	Intraretinal Fluid	IRF	Month 6	no			no
SN15010	ANB111	77	70-79 years	>=65 year	F	Y	Y	Y	CKD-701	Intraretinal Fluid	IRF	Month 12	no			no
SN15012	ANB141	82	80-89 years	>=65 year	F	Y	Y	Y	Lucentis	Intraretinal Fluid	IRF	Month 3	no			yes
SN15012	ANB141	82	80-89 years	>=65 year	F	Y	Y	Y	Lucentis	Intraretinal Fluid	IRF	Month 6	no			yes
SN15012	ANB141	82	80-89 years	>=65 year	F	Y	Y	Y	Lucentis	Intraretinal Fluid	IRF	Month 12	no			yes
SN15014	ANB172	79	70-79 years	>=65 year	M	Y	Y	Y	CKD-701	Intraretinal Fluid	IRF	Month 3	no			yes
SN15014	ANB172	79	70-79 years	>=65 year	M	Y	Y	Y	CKD-701	Intraretinal Fluid	IRF	Month 6	no			yes
SN15014	ANB172	79	70-79 years	>=65 year	M	Y	Y	Y	CKD-701	Intraretinal Fluid	IRF	Month 12	no			yes
SN15015	ANB176	66	60-69 years	>=65 year	M	Y	Y	Y	CKD-701	Intraretinal Fluid	IRF	Month 3	no			yes
SN15015	ANB176	66	60-69 years	>=65 year	M	Y	Y	Y	CKD-701	Intraretinal Fluid	IRF	Month 6	yes			yes
SN15015	ANB176	66	60-69 years	>=65 year	M	Y	Y	Y	CKD-701	Intraretinal Fluid	IRF	Month 12	yes			yes
SN15017	ANA086	64	60-69 years	<65 years	M	Y	Y	Y	Lucentis	Intraretinal Fluid	IRF	Month 3	no			yes
SN15017	ANA086	64	60-69 years	<65 years	M	Y	Y	Y	Lucentis	Intraretinal Fluid	IRF	Month 6	no			yes
SN15017	ANA086	64	60-69 years	<65 years	M	Y	Y	Y	Lucentis	Intraretinal Fluid	IRF	Month 12	no			yes
SN15018	ANB204	87	80-89 years	>=65 year	F	Y	Y	Y	CKD-701	Intraretinal Fluid	IRF	Month 3	yes			yes
SN15018	ANB204	87	80-89 years	>=65 year	F	Y	Y	Y	CKD-701	Intraretinal Fluid	IRF	Month 6	yes			yes
SN15018	ANB204	87	80-89 years	>=65 year	F	Y	Y	Y	CKD-701	Intraretinal Fluid	IRF	Month 12	yes			yes
SN15019	ANB218	84	80-89 years	>=65 year	M	Y	Y	Y	CKD-701	Intraretinal Fluid	IRF	Month 3	no			no
SN15019	ANB218	84	80-89 years	>=65 year	M	Y	Y	Y	CKD-701	Intraretinal Fluid	IRF	Month 6	no			no
SN15019	ANB218	84	80-89 years	>=65 year	M	Y	Y	Y	CKD-701	Intraretinal Fluid	IRF	Month 12	no			no
SN15020	ANB222	72	70-79 years	>=65 year	M	Y	Y	Y	Lucentis	Intraretinal Fluid	IRF	Month 3	no			no
SN15020	ANB222	72	70-79 years	>=65 year	M	Y	Y	Y	Lucentis	Intraretinal Fluid	IRF	Month 6	no			no
SN15020	ANB222	72	70-79 years	>=65 year	M	Y	Y	Y	Lucentis	Intraretinal Fluid	IRF	Month 12	no			no
SN16002	ANA100	69	60-69 years	>=65 year	M	Y	Y	Y	CKD-701	Intraretinal Fluid	IRF	Month 3	no			no
SN16002	ANA100	69	60-69 years	>=65 year	M	Y	Y	Y	CKD-701	Intraretinal Fluid	IRF	Month 6	no			no
SN16002	ANA100	69	60-69 years	>=65 year	M	Y	Y	Y	CKD-701	Intraretinal Fluid	IRF	Month 12	no			no
SN16003	ANA103	90	≥90 years	>=65 year	M	Y	N	Y	CKD-701	Intraretinal Fluid	IRF	Month 3	no			no			LOCF
SN16003	ANA103	90	≥90 years	>=65 year	M	Y	N	Y	CKD-701	Intraretinal Fluid	IRF	Month 6	no			no			LOCF
SN16003	ANA103	90	≥90 years	>=65 year	M	Y	N	Y	CKD-701	Intraretinal Fluid	IRF	Month 12	no			no			LOCF
SN17001	ANB031	76	70-79 years	>=65 year	M	Y	N	Y	CKD-701	Intraretinal Fluid	IRF	Month 3	yes			yes			LOCF
SN17001	ANB031	76	70-79 years	>=65 year	M	Y	N	Y	CKD-701	Intraretinal Fluid	IRF	Month 6	yes			yes			LOCF
SN17001	ANB031	76	70-79 years	>=65 year	M	Y	N	Y	CKD-701	Intraretinal Fluid	IRF	Month 12	yes			yes			LOCF
SN17002	ANB033	75	70-79 years	>=65 year	F	Y	Y	Y	CKD-701	Intraretinal Fluid	IRF	Month 3	no			yes
SN17002	ANB033	75	70-79 years	>=65 year	F	Y	Y	Y	CKD-701	Intraretinal Fluid	IRF	Month 6	no			yes
SN17002	ANB033	75	70-79 years	>=65 year	F	Y	Y	Y	CKD-701	Intraretinal Fluid	IRF	Month 12	yes			yes
SN17003	ANB037	61	60-69 years	<65 years	M	Y	Y	Y	Lucentis	Intraretinal Fluid	IRF	Month 3	no			no
SN17003	ANB037	61	60-69 years	<65 years	M	Y	Y	Y	Lucentis	Intraretinal Fluid	IRF	Month 6	no			no
SN17003	ANB037	61	60-69 years	<65 years	M	Y	Y	Y	Lucentis	Intraretinal Fluid	IRF	Month 12	no			no			LOCF
SN17004	ANB044	70	70-79 years	>=65 year	M	Y	Y	Y	CKD-701	Intraretinal Fluid	IRF	Month 3	no			no
SN17004	ANB044	70	70-79 years	>=65 year	M	Y	Y	Y	CKD-701	Intraretinal Fluid	IRF	Month 6	no			no
SN17004	ANB044	70	70-79 years	>=65 year	M	Y	Y	Y	CKD-701	Intraretinal Fluid	IRF	Month 12	no			no
SN17005	ANA045	69	60-69 years	>=65 year	F	Y	Y	Y	Lucentis	Intraretinal Fluid	IRF	Month 3	no			no
SN17005	ANA045	69	60-69 years	>=65 year	F	Y	Y	Y	Lucentis	Intraretinal Fluid	IRF	Month 6	no			no
SN17005	ANA045	69	60-69 years	>=65 year	F	Y	Y	Y	Lucentis	Intraretinal Fluid	IRF	Month 12	no			no
SN17006	ANA046	67	60-69 years	>=65 year	M	Y	Y	Y	CKD-701	Intraretinal Fluid	IRF	Month 3	no			no
SN17006	ANA046	67	60-69 years	>=65 year	M	Y	Y	Y	CKD-701	Intraretinal Fluid	IRF	Month 6	yes			no
SN17006	ANA046	67	60-69 years	>=65 year	M	Y	Y	Y	CKD-701	Intraretinal Fluid	IRF	Month 12	no			no
SN17008	ANB132	72	70-79 years	>=65 year	M	Y	Y	Y	CKD-701	Intraretinal Fluid	IRF	Month 3	no			no
SN17008	ANB132	72	70-79 years	>=65 year	M	Y	Y	Y	CKD-701	Intraretinal Fluid	IRF	Month 6	yes			no
SN17008	ANB132	72	70-79 years	>=65 year	M	Y	Y	Y	CKD-701	Intraretinal Fluid	IRF	Month 12	yes			no
SN17009	ANB135	51	50-59 years	<65 years	F	Y	Y	Y	CKD-701	Intraretinal Fluid	IRF	Month 3	no			no
SN17009	ANB135	51	50-59 years	<65 years	F	Y	Y	Y	CKD-701	Intraretinal Fluid	IRF	Month 6	yes			no
SN17009	ANB135	51	50-59 years	<65 years	F	Y	Y	Y	CKD-701	Intraretinal Fluid	IRF	Month 12	no			no
SN17010	ANB142	66	60-69 years	>=65 year	M	Y	Y	Y	Lucentis	Intraretinal Fluid	IRF	Month 3	no			no
SN17010	ANB142	66	60-69 years	>=65 year	M	Y	Y	Y	Lucentis	Intraretinal Fluid	IRF	Month 6	no			no
SN17010	ANB142	66	60-69 years	>=65 year	M	Y	Y	Y	Lucentis	Intraretinal Fluid	IRF	Month 12	no			no
SN17011	ANB165	74	70-79 years	>=65 year	F	Y	Y	Y	CKD-701	Intraretinal Fluid	IRF	Month 3	no			no
SN17011	ANB165	74	70-79 years	>=65 year	F	Y	Y	Y	CKD-701	Intraretinal Fluid	IRF	Month 6	no			no
SN17011	ANB165	74	70-79 years	>=65 year	F	Y	Y	Y	CKD-701	Intraretinal Fluid	IRF	Month 12	no			no
SN17012	ANB174	54	50-59 years	<65 years	M	Y	N	Y	Lucentis	Intraretinal Fluid	IRF	Month 3	no			no			LOCF
SN17012	ANB174	54	50-59 years	<65 years	M	Y	N	Y	Lucentis	Intraretinal Fluid	IRF	Month 6	no			no			LOCF
SN17012	ANB174	54	50-59 years	<65 years	M	Y	N	Y	Lucentis	Intraretinal Fluid	IRF	Month 12	no			no			LOCF
SN17013	ANB181	62	60-69 years	<65 years	M	Y	Y	Y	Lucentis	Intraretinal Fluid	IRF	Month 3	no			no
SN17013	ANB181	62	60-69 years	<65 years	M	Y	Y	Y	Lucentis	Intraretinal Fluid	IRF	Month 6	no			no
SN17013	ANB181	62	60-69 years	<65 years	M	Y	Y	Y	Lucentis	Intraretinal Fluid	IRF	Month 12	no			no
SN17014	ANA082	61	60-69 years	<65 years	M	Y	Y	Y	CKD-701	Intraretinal Fluid	IRF	Month 3	yes			no
SN17014	ANA082	61	60-69 years	<65 years	M	Y	Y	Y	CKD-701	Intraretinal Fluid	IRF	Month 6	yes			no
SN17014	ANA082	61	60-69 years	<65 years	M	Y	Y	Y	CKD-701	Intraretinal Fluid	IRF	Month 12	yes			no
SN17015	ANB188	78	70-79 years	>=65 year	M	Y	N	Y	CKD-701	Intraretinal Fluid	IRF	Month 3	no			no			LOCF
SN17015	ANB188	78	70-79 years	>=65 year	M	Y	N	Y	CKD-701	Intraretinal Fluid	IRF	Month 6	no			no			LOCF
SN17015	ANB188	78	70-79 years	>=65 year	M	Y	N	Y	CKD-701	Intraretinal Fluid	IRF	Month 12	no			no			LOCF
SN17016	ANA083	60	60-69 years	<65 years	M	Y	Y	Y	Lucentis	Intraretinal Fluid	IRF	Month 3	no			no
SN17016	ANA083	60	60-69 years	<65 years	M	Y	Y	Y	Lucentis	Intraretinal Fluid	IRF	Month 6	no			no
SN17016	ANA083	60	60-69 years	<65 years	M	Y	Y	Y	Lucentis	Intraretinal Fluid	IRF	Month 12	no			no
SN17017	ANB194	72	70-79 years	>=65 year	M	Y	Y	Y	Lucentis	Intraretinal Fluid	IRF	Month 3	no			no
SN17017	ANB194	72	70-79 years	>=65 year	M	Y	Y	Y	Lucentis	Intraretinal Fluid	IRF	Month 6	no			no
SN17017	ANB194	72	70-79 years	>=65 year	M	Y	Y	Y	Lucentis	Intraretinal Fluid	IRF	Month 12	no			no
SN17018	ANA095	70	70-79 years	>=65 year	M	Y	Y	Y	CKD-701	Intraretinal Fluid	IRF	Month 3	no			no
SN17018	ANA095	70	70-79 years	>=65 year	M	Y	Y	Y	CKD-701	Intraretinal Fluid	IRF	Month 6	no			no
SN17018	ANA095	70	70-79 years	>=65 year	M	Y	Y	Y	CKD-701	Intraretinal Fluid	IRF	Month 12	no			no
SN17019	ANA104	64	60-69 years	<65 years	M	Y	Y	Y	CKD-701	Intraretinal Fluid	IRF	Month 3	no			no
SN17019	ANA104	64	60-69 years	<65 years	M	Y	Y	Y	CKD-701	Intraretinal Fluid	IRF	Month 6	no			no
SN17019	ANA104	64	60-69 years	<65 years	M	Y	Y	Y	CKD-701	Intraretinal Fluid	IRF	Month 12	no			no
SN18002	ANA028	51	50-59 years	<65 years	M	Y	Y	Y	Lucentis	Intraretinal Fluid	IRF	Month 3	no			no
SN18002	ANA028	51	50-59 years	<65 years	M	Y	Y	Y	Lucentis	Intraretinal Fluid	IRF	Month 6	no			no
SN18002	ANA028	51	50-59 years	<65 years	M	Y	Y	Y	Lucentis	Intraretinal Fluid	IRF	Month 12	no			no
SN18003	ANB040	64	60-69 years	<65 years	M	Y	Y	Y	CKD-701	Intraretinal Fluid	IRF	Month 3	no			no
SN18003	ANB040	64	60-69 years	<65 years	M	Y	Y	Y	CKD-701	Intraretinal Fluid	IRF	Month 6	no			no
SN18003	ANB040	64	60-69 years	<65 years	M	Y	Y	Y	CKD-701	Intraretinal Fluid	IRF	Month 12	no			no
SN18004	ANB041	53	50-59 years	<65 years	M	Y	Y	Y	Lucentis	Intraretinal Fluid	IRF	Month 3	yes			yes
SN18004	ANB041	53	50-59 years	<65 years	M	Y	Y	Y	Lucentis	Intraretinal Fluid	IRF	Month 6	yes			yes
SN18004	ANB041	53	50-59 years	<65 years	M	Y	Y	Y	Lucentis	Intraretinal Fluid	IRF	Month 12	yes			yes
SN18005	ANB057	80	80-89 years	>=65 year	M	Y	Y	Y	CKD-701	Intraretinal Fluid	IRF	Month 3	no			yes
SN18005	ANB057	80	80-89 years	>=65 year	M	Y	Y	Y	CKD-701	Intraretinal Fluid	IRF	Month 6	no			yes
SN18005	ANB057	80	80-89 years	>=65 year	M	Y	Y	Y	CKD-701	Intraretinal Fluid	IRF	Month 12	no			yes
SN18006	ANA040	77	70-79 years	>=65 year	F	Y	Y	Y	Lucentis	Intraretinal Fluid	IRF	Month 3	no			no
SN18006	ANA040	77	70-79 years	>=65 year	F	Y	Y	Y	Lucentis	Intraretinal Fluid	IRF	Month 6	no			no
SN18006	ANA040	77	70-79 years	>=65 year	F	Y	Y	Y	Lucentis	Intraretinal Fluid	IRF	Month 12	no			no
SN18007	ANB055	65	60-69 years	>=65 year	M	Y	Y	Y	Lucentis	Intraretinal Fluid	IRF	Month 3	no			yes
SN18007	ANB055	65	60-69 years	>=65 year	M	Y	Y	Y	Lucentis	Intraretinal Fluid	IRF	Month 6	no			yes
SN18007	ANB055	65	60-69 years	>=65 year	M	Y	Y	Y	Lucentis	Intraretinal Fluid	IRF	Month 12	no			yes
SN18008	ANB070	82	80-89 years	>=65 year	F	Y	Y	Y	CKD-701	Intraretinal Fluid	IRF	Month 3	no			no
SN18008	ANB070	82	80-89 years	>=65 year	F	Y	Y	Y	CKD-701	Intraretinal Fluid	IRF	Month 6	no			no
SN18008	ANB070	82	80-89 years	>=65 year	F	Y	Y	Y	CKD-701	Intraretinal Fluid	IRF	Month 12	no			no
SN18009	ANB074	72	70-79 years	>=65 year	M	Y	Y	Y	CKD-701	Intraretinal Fluid	IRF	Month 3	yes			yes
SN18009	ANB074	72	70-79 years	>=65 year	M	Y	Y	Y	CKD-701	Intraretinal Fluid	IRF	Month 6	yes			yes
SN18009	ANB074	72	70-79 years	>=65 year	M	Y	Y	Y	CKD-701	Intraretinal Fluid	IRF	Month 12	yes			yes
SN18010	ANB071	57	50-59 years	<65 years	F	Y	Y	Y	Lucentis	Intraretinal Fluid	IRF	Month 3	no			yes
SN18010	ANB071	57	50-59 years	<65 years	F	Y	Y	Y	Lucentis	Intraretinal Fluid	IRF	Month 6	yes			yes
SN18010	ANB071	57	50-59 years	<65 years	F	Y	Y	Y	Lucentis	Intraretinal Fluid	IRF	Month 12	no			yes
SN18011	ANB078	76	70-79 years	>=65 year	F	Y	Y	Y	CKD-701	Intraretinal Fluid	IRF	Month 3	no			yes
SN18011	ANB078	76	70-79 years	>=65 year	F	Y	Y	Y	CKD-701	Intraretinal Fluid	IRF	Month 6	yes			yes
SN18011	ANB078	76	70-79 years	>=65 year	F	Y	Y	Y	CKD-701	Intraretinal Fluid	IRF	Month 12	yes			yes
SN18012	ANA049	84	80-89 years	>=65 year	F	Y	Y	Y	CKD-701	Intraretinal Fluid	IRF	Month 3	yes			no
SN18012	ANA049	84	80-89 years	>=65 year	F	Y	Y	Y	CKD-701	Intraretinal Fluid	IRF	Month 6	yes			no
SN18012	ANA049	84	80-89 years	>=65 year	F	Y	Y	Y	CKD-701	Intraretinal Fluid	IRF	Month 12	no			no
SN18014	ANA050	72	70-79 years	>=65 year	M	Y	Y	Y	CKD-701	Intraretinal Fluid	IRF	Month 3	no			no
SN18014	ANA050	72	70-79 years	>=65 year	M	Y	Y	Y	CKD-701	Intraretinal Fluid	IRF	Month 6	no			no
SN18014	ANA050	72	70-79 years	>=65 year	M	Y	Y	Y	CKD-701	Intraretinal Fluid	IRF	Month 12	no			no			LOCF
SN18016	ANB104	72	70-79 years	>=65 year	M	Y	Y	Y	CKD-701	Intraretinal Fluid	IRF	Month 3	no			no
SN18016	ANB104	72	70-79 years	>=65 year	M	Y	Y	Y	CKD-701	Intraretinal Fluid	IRF	Month 6	no			no
SN18016	ANB104	72	70-79 years	>=65 year	M	Y	Y	Y	CKD-701	Intraretinal Fluid	IRF	Month 12	no			no
SN18017	ANB101	71	70-79 years	>=65 year	M	Y	N	Y	Lucentis	Intraretinal Fluid	IRF	Month 3	no			yes			LOCF
SN18017	ANB101	71	70-79 years	>=65 year	M	Y	N	Y	Lucentis	Intraretinal Fluid	IRF	Month 6	no			yes			LOCF
SN18017	ANB101	71	70-79 years	>=65 year	M	Y	N	Y	Lucentis	Intraretinal Fluid	IRF	Month 12	no			yes			LOCF
SN18018	ANA051	94	≥90 years	>=65 year	M	Y	Y	Y	Lucentis	Intraretinal Fluid	IRF	Month 3	yes			yes
SN18018	ANA051	94	≥90 years	>=65 year	M	Y	Y	Y	Lucentis	Intraretinal Fluid	IRF	Month 6	yes			yes
SN18018	ANA051	94	≥90 years	>=65 year	M	Y	Y	Y	Lucentis	Intraretinal Fluid	IRF	Month 12	yes			yes
SN18019	ANB102	73	70-79 years	>=65 year	F	Y	Y	Y	Lucentis	Intraretinal Fluid	IRF	Month 3	no			yes
SN18019	ANB102	73	70-79 years	>=65 year	F	Y	Y	Y	Lucentis	Intraretinal Fluid	IRF	Month 6	no			yes
SN18019	ANB102	73	70-79 years	>=65 year	F	Y	Y	Y	Lucentis	Intraretinal Fluid	IRF	Month 12	yes			yes
SN18020	ANA055	70	70-79 years	>=65 year	F	Y	Y	Y	CKD-701	Intraretinal Fluid	IRF	Month 3	no			no
SN18020	ANA055	70	70-79 years	>=65 year	F	Y	Y	Y	CKD-701	Intraretinal Fluid	IRF	Month 6	no			no
SN18020	ANA055	70	70-79 years	>=65 year	F	Y	Y	Y	CKD-701	Intraretinal Fluid	IRF	Month 12	no			no
SN18021	ANB107	69	60-69 years	>=65 year	M	Y	Y	Y	CKD-701	Intraretinal Fluid	IRF	Month 3	yes			yes
SN18021	ANB107	69	60-69 years	>=65 year	M	Y	Y	Y	CKD-701	Intraretinal Fluid	IRF	Month 6	yes			yes
SN18021	ANB107	69	60-69 years	>=65 year	M	Y	Y	Y	CKD-701	Intraretinal Fluid	IRF	Month 12	yes			yes
SN18022	ANB115	72	70-79 years	>=65 year	M	Y	Y	Y	Lucentis	Intraretinal Fluid	IRF	Month 3	yes			yes
SN18022	ANB115	72	70-79 years	>=65 year	M	Y	Y	Y	Lucentis	Intraretinal Fluid	IRF	Month 6	no			yes
SN18022	ANB115	72	70-79 years	>=65 year	M	Y	Y	Y	Lucentis	Intraretinal Fluid	IRF	Month 12	no			yes
SN18024	ANB123	72	70-79 years	>=65 year	M	Y	Y	Y	Lucentis	Intraretinal Fluid	IRF	Month 3	no			no
SN18024	ANB123	72	70-79 years	>=65 year	M	Y	Y	Y	Lucentis	Intraretinal Fluid	IRF	Month 6	no			no
SN18024	ANB123	72	70-79 years	>=65 year	M	Y	Y	Y	Lucentis	Intraretinal Fluid	IRF	Month 12	no			no
SN18025	ANB130	73	70-79 years	>=65 year	M	Y	Y	Y	Lucentis	Intraretinal Fluid	IRF	Month 3	no			yes
SN18025	ANB130	73	70-79 years	>=65 year	M	Y	Y	Y	Lucentis	Intraretinal Fluid	IRF	Month 6	yes			yes
SN18025	ANB130	73	70-79 years	>=65 year	M	Y	Y	Y	Lucentis	Intraretinal Fluid	IRF	Month 12	no			yes
SN18026	ANB131	75	70-79 years	>=65 year	M	Y	Y	Y	Lucentis	Intraretinal Fluid	IRF	Month 3	no			no
SN18026	ANB131	75	70-79 years	>=65 year	M	Y	Y	Y	Lucentis	Intraretinal Fluid	IRF	Month 6	no			no
SN18026	ANB131	75	70-79 years	>=65 year	M	Y	Y	Y	Lucentis	Intraretinal Fluid	IRF	Month 12	no			no
SN18028	ANB154	62	60-69 years	<65 years	M	Y	Y	Y	Lucentis	Intraretinal Fluid	IRF	Month 3	no			yes
SN18028	ANB154	62	60-69 years	<65 years	M	Y	Y	Y	Lucentis	Intraretinal Fluid	IRF	Month 6	no			yes
SN18028	ANB154	62	60-69 years	<65 years	M	Y	Y	Y	Lucentis	Intraretinal Fluid	IRF	Month 12	yes			yes
SN18029	ANB160	81	80-89 years	>=65 year	M	Y	Y	Y	CKD-701	Intraretinal Fluid	IRF	Month 3	no			no
SN18029	ANB160	81	80-89 years	>=65 year	M	Y	Y	Y	CKD-701	Intraretinal Fluid	IRF	Month 6	no			no
SN18029	ANB160	81	80-89 years	>=65 year	M	Y	Y	Y	CKD-701	Intraretinal Fluid	IRF	Month 12	no			no
SN18030	ANB184	79	70-79 years	>=65 year	F	Y	Y	Y	CKD-701	Intraretinal Fluid	IRF	Month 3	no			no
SN18030	ANB184	79	70-79 years	>=65 year	F	Y	Y	Y	CKD-701	Intraretinal Fluid	IRF	Month 6	no			no
SN18030	ANB184	79	70-79 years	>=65 year	F	Y	Y	Y	CKD-701	Intraretinal Fluid	IRF	Month 12	no			no
SN18031	ANB209	80	80-89 years	>=65 year	F	Y	Y	Y	Lucentis	Intraretinal Fluid	IRF	Month 3	no			yes
SN18031	ANB209	80	80-89 years	>=65 year	F	Y	Y	Y	Lucentis	Intraretinal Fluid	IRF	Month 6	no			yes
SN18031	ANB209	80	80-89 years	>=65 year	F	Y	Y	Y	Lucentis	Intraretinal Fluid	IRF	Month 12	no			yes
SN18032	ANA096	74	70-79 years	>=65 year	M	Y	Y	Y	Lucentis	Intraretinal Fluid	IRF	Month 3	yes			yes
SN18032	ANA096	74	70-79 years	>=65 year	M	Y	Y	Y	Lucentis	Intraretinal Fluid	IRF	Month 6	no			yes
SN18032	ANA096	74	70-79 years	>=65 year	M	Y	Y	Y	Lucentis	Intraretinal Fluid	IRF	Month 12	yes			yes
SN18033	ANA098	66	60-69 years	>=65 year	M	Y	Y	Y	Lucentis	Intraretinal Fluid	IRF	Month 3	no			no
SN18033	ANA098	66	60-69 years	>=65 year	M	Y	Y	Y	Lucentis	Intraretinal Fluid	IRF	Month 6	no			no
SN18033	ANA098	66	60-69 years	>=65 year	M	Y	Y	Y	Lucentis	Intraretinal Fluid	IRF	Month 12	no			no
SN18034	ANB217	88	80-89 years	>=65 year	M	Y	Y	Y	Lucentis	Intraretinal Fluid	IRF	Month 3	yes			yes
SN18034	ANB217	88	80-89 years	>=65 year	M	Y	Y	Y	Lucentis	Intraretinal Fluid	IRF	Month 6	yes			yes
SN18034	ANB217	88	80-89 years	>=65 year	M	Y	Y	Y	Lucentis	Intraretinal Fluid	IRF	Month 12	yes			yes
SN18035	ANB221	71	70-79 years	>=65 year	M	Y	Y	Y	CKD-701	Intraretinal Fluid	IRF	Month 3	no			no
SN18035	ANB221	71	70-79 years	>=65 year	M	Y	Y	Y	CKD-701	Intraretinal Fluid	IRF	Month 6	no			no
SN18035	ANB221	71	70-79 years	>=65 year	M	Y	Y	Y	CKD-701	Intraretinal Fluid	IRF	Month 12	yes			no
SN19002	ANB026	58	50-59 years	<65 years	F	Y	Y	Y	Lucentis	Intraretinal Fluid	IRF	Month 3	yes			yes
SN19002	ANB026	58	50-59 years	<65 years	F	Y	Y	Y	Lucentis	Intraretinal Fluid	IRF	Month 6	no			yes
SN19002	ANB026	58	50-59 years	<65 years	F	Y	Y	Y	Lucentis	Intraretinal Fluid	IRF	Month 12	no			yes
SN19004	ANB036	76	70-79 years	>=65 year	M	Y	Y	Y	CKD-701	Intraretinal Fluid	IRF	Month 3	no			no
SN19004	ANB036	76	70-79 years	>=65 year	M	Y	Y	Y	CKD-701	Intraretinal Fluid	IRF	Month 6	no			no
SN19004	ANB036	76	70-79 years	>=65 year	M	Y	Y	Y	CKD-701	Intraretinal Fluid	IRF	Month 12	no			no
SN19005	ANB039	70	70-79 years	>=65 year	F	Y	Y	Y	CKD-701	Intraretinal Fluid	IRF	Month 3	no			yes
SN19005	ANB039	70	70-79 years	>=65 year	F	Y	Y	Y	CKD-701	Intraretinal Fluid	IRF	Month 6	no			yes
SN19005	ANB039	70	70-79 years	>=65 year	F	Y	Y	Y	CKD-701	Intraretinal Fluid	IRF	Month 12	no			yes
SN19007	ANB061	75	70-79 years	>=65 year	M	Y	Y	Y	Lucentis	Intraretinal Fluid	IRF	Month 3	no			yes
SN19007	ANB061	75	70-79 years	>=65 year	M	Y	Y	Y	Lucentis	Intraretinal Fluid	IRF	Month 6	no			yes
SN19007	ANB061	75	70-79 years	>=65 year	M	Y	Y	Y	Lucentis	Intraretinal Fluid	IRF	Month 12	no			yes
SN20002	ANB029	72	70-79 years	>=65 year	M	Y	Y	Y	Lucentis	Intraretinal Fluid	IRF	Month 3	no			no
SN20002	ANB029	72	70-79 years	>=65 year	M	Y	Y	Y	Lucentis	Intraretinal Fluid	IRF	Month 6	no			no
SN20002	ANB029	72	70-79 years	>=65 year	M	Y	Y	Y	Lucentis	Intraretinal Fluid	IRF	Month 12	no			no
SN20003	ANB030	73	70-79 years	>=65 year	F	Y	Y	Y	Lucentis	Intraretinal Fluid	IRF	Month 3	no			no
SN20003	ANB030	73	70-79 years	>=65 year	F	Y	Y	Y	Lucentis	Intraretinal Fluid	IRF	Month 6	no			no
SN20003	ANB030	73	70-79 years	>=65 year	F	Y	Y	Y	Lucentis	Intraretinal Fluid	IRF	Month 12	no			no
SN20004	ANB048	79	70-79 years	>=65 year	M	Y	Y	Y	CKD-701	Intraretinal Fluid	IRF	Month 3	no			yes
SN20004	ANB048	79	70-79 years	>=65 year	M	Y	Y	Y	CKD-701	Intraretinal Fluid	IRF	Month 6	no			yes
SN20004	ANB048	79	70-79 years	>=65 year	M	Y	Y	Y	CKD-701	Intraretinal Fluid	IRF	Month 12	no			yes
SN20006	ANB073	78	70-79 years	>=65 year	F	Y	Y	Y	Lucentis	Intraretinal Fluid	IRF	Month 3	no			yes
SN20006	ANB073	78	70-79 years	>=65 year	F	Y	Y	Y	Lucentis	Intraretinal Fluid	IRF	Month 6	no			yes
SN20006	ANB073	78	70-79 years	>=65 year	F	Y	Y	Y	Lucentis	Intraretinal Fluid	IRF	Month 12	yes			yes
SN20007	ANB090	71	70-79 years	>=65 year	F	Y	Y	Y	Lucentis	Intraretinal Fluid	IRF	Month 3	no			no
SN20007	ANB090	71	70-79 years	>=65 year	F	Y	Y	Y	Lucentis	Intraretinal Fluid	IRF	Month 6	no			no
SN20007	ANB090	71	70-79 years	>=65 year	F	Y	Y	Y	Lucentis	Intraretinal Fluid	IRF	Month 12	no			no			LOCF
SN20008	ANB112	63	60-69 years	<65 years	F	Y	Y	Y	CKD-701	Intraretinal Fluid	IRF	Month 3	no			no
SN20008	ANB112	63	60-69 years	<65 years	F	Y	Y	Y	CKD-701	Intraretinal Fluid	IRF	Month 6	no			no
SN20008	ANB112	63	60-69 years	<65 years	F	Y	Y	Y	CKD-701	Intraretinal Fluid	IRF	Month 12	no			no
SN20009	ANB129	68	60-69 years	>=65 year	M	Y	Y	Y	CKD-701	Intraretinal Fluid	IRF	Month 3	no			no
SN20009	ANB129	68	60-69 years	>=65 year	M	Y	Y	Y	CKD-701	Intraretinal Fluid	IRF	Month 6	no			no
SN20009	ANB129	68	60-69 years	>=65 year	M	Y	Y	Y	CKD-701	Intraretinal Fluid	IRF	Month 12	no			no
SN20010	ANB149	67	60-69 years	>=65 year	M	Y	Y	Y	CKD-701	Intraretinal Fluid	IRF	Month 3	no			no
SN20010	ANB149	67	60-69 years	>=65 year	M	Y	Y	Y	CKD-701	Intraretinal Fluid	IRF	Month 6	no			no
SN20010	ANB149	67	60-69 years	>=65 year	M	Y	Y	Y	CKD-701	Intraretinal Fluid	IRF	Month 12	no			no
SN20011	ANB155	66	60-69 years	>=65 year	M	Y	Y	Y	CKD-701	Intraretinal Fluid	IRF	Month 3	no			no
SN20011	ANB155	66	60-69 years	>=65 year	M	Y	Y	Y	CKD-701	Intraretinal Fluid	IRF	Month 6	no			no
SN20011	ANB155	66	60-69 years	>=65 year	M	Y	Y	Y	CKD-701	Intraretinal Fluid	IRF	Month 12	no			no			LOCF
SN20012	ANB173	69	60-69 years	>=65 year	M	Y	Y	Y	Lucentis	Intraretinal Fluid	IRF	Month 3	no			no
SN20012	ANB173	69	60-69 years	>=65 year	M	Y	Y	Y	Lucentis	Intraretinal Fluid	IRF	Month 6	no			no
SN20012	ANB173	69	60-69 years	>=65 year	M	Y	Y	Y	Lucentis	Intraretinal Fluid	IRF	Month 12	no			no
SN20014	ANB191	70	70-79 years	>=65 year	F	Y	Y	Y	Lucentis	Intraretinal Fluid	IRF	Month 3	no			yes
SN20014	ANB191	70	70-79 years	>=65 year	F	Y	Y	Y	Lucentis	Intraretinal Fluid	IRF	Month 6	no			yes
SN20014	ANB191	70	70-79 years	>=65 year	F	Y	Y	Y	Lucentis	Intraretinal Fluid	IRF	Month 12	no			yes
SN20015	ANB201	88	80-89 years	>=65 year	F	Y	Y	Y	Lucentis	Intraretinal Fluid	IRF	Month 3	no			yes
SN20015	ANB201	88	80-89 years	>=65 year	F	Y	Y	Y	Lucentis	Intraretinal Fluid	IRF	Month 6	no			yes
SN20015	ANB201	88	80-89 years	>=65 year	F	Y	Y	Y	Lucentis	Intraretinal Fluid	IRF	Month 12	no			yes
SN20016	ANB203	72	70-79 years	>=65 year	M	Y	Y	Y	Lucentis	Intraretinal Fluid	IRF	Month 3	no			yes
SN20016	ANB203	72	70-79 years	>=65 year	M	Y	Y	Y	Lucentis	Intraretinal Fluid	IRF	Month 6	no			yes
SN20016	ANB203	72	70-79 years	>=65 year	M	Y	Y	Y	Lucentis	Intraretinal Fluid	IRF	Month 12	no			yes
SN20017	ANB207	81	80-89 years	>=65 year	F	Y	Y	Y	Lucentis	Intraretinal Fluid	IRF	Month 3	no			no
SN20017	ANB207	81	80-89 years	>=65 year	F	Y	Y	Y	Lucentis	Intraretinal Fluid	IRF	Month 6	no			no
SN20017	ANB207	81	80-89 years	>=65 year	F	Y	Y	Y	Lucentis	Intraretinal Fluid	IRF	Month 12	no			no
SN20018	ANB213	72	70-79 years	>=65 year	M	Y	Y	Y	Lucentis	Intraretinal Fluid	IRF	Month 3	no			no
SN20018	ANB213	72	70-79 years	>=65 year	M	Y	Y	Y	Lucentis	Intraretinal Fluid	IRF	Month 6	no			no
SN20018	ANB213	72	70-79 years	>=65 year	M	Y	Y	Y	Lucentis	Intraretinal Fluid	IRF	Month 12	no			no
SN23001	ANA026	62	60-69 years	<65 years	M	Y	N	Y	CKD-701	Intraretinal Fluid	IRF	Month 3	yes			yes			LOCF
SN23001	ANA026	62	60-69 years	<65 years	M	Y	N	Y	CKD-701	Intraretinal Fluid	IRF	Month 6	yes			yes			LOCF
SN23001	ANA026	62	60-69 years	<65 years	M	Y	N	Y	CKD-701	Intraretinal Fluid	IRF	Month 12	yes			yes			LOCF
SN23002	ANA031	63	60-69 years	<65 years	M	Y	Y	Y	CKD-701	Intraretinal Fluid	IRF	Month 3	no			no
SN23002	ANA031	63	60-69 years	<65 years	M	Y	Y	Y	CKD-701	Intraretinal Fluid	IRF	Month 6	no			no
SN23002	ANA031	63	60-69 years	<65 years	M	Y	Y	Y	CKD-701	Intraretinal Fluid	IRF	Month 12	no			no
SN23004	ANA036	64	60-69 years	<65 years	M	Y	N	Y	Lucentis	Intraretinal Fluid	IRF	Month 3	no			no
SN23004	ANA036	64	60-69 years	<65 years	M	Y	N	Y	Lucentis	Intraretinal Fluid	IRF	Month 6	no			no
SN23004	ANA036	64	60-69 years	<65 years	M	Y	N	Y	Lucentis	Intraretinal Fluid	IRF	Month 12	no			no
SN23005	ANA034	70	70-79 years	>=65 year	M	Y	Y	Y	Lucentis	Intraretinal Fluid	IRF	Month 3	no			no
SN23005	ANA034	70	70-79 years	>=65 year	M	Y	Y	Y	Lucentis	Intraretinal Fluid	IRF	Month 6	no			no
SN23005	ANA034	70	70-79 years	>=65 year	M	Y	Y	Y	Lucentis	Intraretinal Fluid	IRF	Month 12	no			no
SN23008	ANA043	77	70-79 years	>=65 year	F	Y	Y	Y	CKD-701	Intraretinal Fluid	IRF	Month 3	no			no
SN23008	ANA043	77	70-79 years	>=65 year	F	Y	Y	Y	CKD-701	Intraretinal Fluid	IRF	Month 6	no			no
SN23008	ANA043	77	70-79 years	>=65 year	F	Y	Y	Y	CKD-701	Intraretinal Fluid	IRF	Month 12	no			no
SN23010	ANA060	71	70-79 years	>=65 year	M	Y	Y	Y	CKD-701	Intraretinal Fluid	IRF	Month 3	no			yes
SN23010	ANA060	71	70-79 years	>=65 year	M	Y	Y	Y	CKD-701	Intraretinal Fluid	IRF	Month 6	yes			yes
SN23010	ANA060	71	70-79 years	>=65 year	M	Y	Y	Y	CKD-701	Intraretinal Fluid	IRF	Month 12	no			yes
SN23011	ANB159	62	60-69 years	<65 years	M	Y	Y	Y	CKD-701	Intraretinal Fluid	IRF	Month 3	yes			yes
SN23011	ANB159	62	60-69 years	<65 years	M	Y	Y	Y	CKD-701	Intraretinal Fluid	IRF	Month 6	no			yes
SN23011	ANB159	62	60-69 years	<65 years	M	Y	Y	Y	CKD-701	Intraretinal Fluid	IRF	Month 12	no			yes
SN23012	ANB167	80	80-89 years	>=65 year	F	Y	Y	Y	Lucentis	Intraretinal Fluid	IRF	Month 3	no			no
SN23012	ANB167	80	80-89 years	>=65 year	F	Y	Y	Y	Lucentis	Intraretinal Fluid	IRF	Month 6	no			no
SN23012	ANB167	80	80-89 years	>=65 year	F	Y	Y	Y	Lucentis	Intraretinal Fluid	IRF	Month 12	no			no
SN23013	ANA085	71	70-79 years	>=65 year	F	Y	Y	Y	CKD-701	Intraretinal Fluid	IRF	Month 3	no			no
SN23013	ANA085	71	70-79 years	>=65 year	F	Y	Y	Y	CKD-701	Intraretinal Fluid	IRF	Month 6	no			no
SN23013	ANA085	71	70-79 years	>=65 year	F	Y	Y	Y	CKD-701	Intraretinal Fluid	IRF	Month 12	no			no
SN23014	ANA089	72	70-79 years	>=65 year	M	Y	N	Y	CKD-701	Intraretinal Fluid	IRF	Month 3	no			no			LOCF
SN23014	ANA089	72	70-79 years	>=65 year	M	Y	N	Y	CKD-701	Intraretinal Fluid	IRF	Month 6	no			no			LOCF
SN23014	ANA089	72	70-79 years	>=65 year	M	Y	N	Y	CKD-701	Intraretinal Fluid	IRF	Month 12	no			no			LOCF
SN23015	ANB205	79	70-79 years	>=65 year	M	Y	Y	Y	Lucentis	Intraretinal Fluid	IRF	Month 3	no			yes
SN23015	ANB205	79	70-79 years	>=65 year	M	Y	Y	Y	Lucentis	Intraretinal Fluid	IRF	Month 6	yes			yes
SN23015	ANB205	79	70-79 years	>=65 year	M	Y	Y	Y	Lucentis	Intraretinal Fluid	IRF	Month 12	yes			yes
SN23016	ANA094	61	60-69 years	<65 years	F	Y	Y	Y	Lucentis	Intraretinal Fluid	IRF	Month 3	no			no
SN23016	ANA094	61	60-69 years	<65 years	F	Y	Y	Y	Lucentis	Intraretinal Fluid	IRF	Month 6	no			no
SN23016	ANA094	61	60-69 years	<65 years	F	Y	Y	Y	Lucentis	Intraretinal Fluid	IRF	Month 12	no			no
SN23018	ANB210	61	60-69 years	<65 years	M	Y	Y	Y	CKD-701	Intraretinal Fluid	IRF	Month 3	no			no
SN23018	ANB210	61	60-69 years	<65 years	M	Y	Y	Y	CKD-701	Intraretinal Fluid	IRF	Month 6	no			no
SN23018	ANB210	61	60-69 years	<65 years	M	Y	Y	Y	CKD-701	Intraretinal Fluid	IRF	Month 12	no			no
SN23019	ANA101	81	80-89 years	>=65 year	M	Y	Y	Y	Lucentis	Intraretinal Fluid	IRF	Month 3	no			no
SN23019	ANA101	81	80-89 years	>=65 year	M	Y	Y	Y	Lucentis	Intraretinal Fluid	IRF	Month 6	no			no
SN23019	ANA101	81	80-89 years	>=65 year	M	Y	Y	Y	Lucentis	Intraretinal Fluid	IRF	Month 12	no			no
SN23020	ANB215	76	70-79 years	>=65 year	F	Y	Y	Y	CKD-701	Intraretinal Fluid	IRF	Month 3	yes			yes
SN23020	ANB215	76	70-79 years	>=65 year	F	Y	Y	Y	CKD-701	Intraretinal Fluid	IRF	Month 6	yes			yes
SN23020	ANB215	76	70-79 years	>=65 year	F	Y	Y	Y	CKD-701	Intraretinal Fluid	IRF	Month 12	no			yes			LOCF
SN24001	ANB050	65	60-69 years	>=65 year	F	Y	Y	Y	Lucentis	Intraretinal Fluid	IRF	Month 3	no			no
SN24001	ANB050	65	60-69 years	>=65 year	F	Y	Y	Y	Lucentis	Intraretinal Fluid	IRF	Month 6	no			no
SN24001	ANB050	65	60-69 years	>=65 year	F	Y	Y	Y	Lucentis	Intraretinal Fluid	IRF	Month 12	no			no
SN24002	ANB051	72	70-79 years	>=65 year	M	Y	Y	Y	CKD-701	Intraretinal Fluid	IRF	Month 3	no			no
SN24002	ANB051	72	70-79 years	>=65 year	M	Y	Y	Y	CKD-701	Intraretinal Fluid	IRF	Month 6	no			no
SN24002	ANB051	72	70-79 years	>=65 year	M	Y	Y	Y	CKD-701	Intraretinal Fluid	IRF	Month 12	no			no			LOCF
SN24006	ANB054	66	60-69 years	>=65 year	M	Y	Y	Y	CKD-701	Intraretinal Fluid	IRF	Month 3	no			yes
SN24006	ANB054	66	60-69 years	>=65 year	M	Y	Y	Y	CKD-701	Intraretinal Fluid	IRF	Month 6	yes			yes
SN24006	ANB054	66	60-69 years	>=65 year	M	Y	Y	Y	CKD-701	Intraretinal Fluid	IRF	Month 12	no			yes
SN24007	ANB056	80	80-89 years	>=65 year	M	Y	Y	Y	Lucentis	Intraretinal Fluid	IRF	Month 3	yes			yes
SN24007	ANB056	80	80-89 years	>=65 year	M	Y	Y	Y	Lucentis	Intraretinal Fluid	IRF	Month 6	yes			yes
SN24007	ANB056	80	80-89 years	>=65 year	M	Y	Y	Y	Lucentis	Intraretinal Fluid	IRF	Month 12	yes			yes
SN24008	ANB065	76	70-79 years	>=65 year	F	Y	Y	Y	CKD-701	Intraretinal Fluid	IRF	Month 3	no			yes
SN24008	ANB065	76	70-79 years	>=65 year	F	Y	Y	Y	CKD-701	Intraretinal Fluid	IRF	Month 6	no			yes
SN24008	ANB065	76	70-79 years	>=65 year	F	Y	Y	Y	CKD-701	Intraretinal Fluid	IRF	Month 12	no			yes
SN24009	ANA044	84	80-89 years	>=65 year	M	Y	Y	Y	Lucentis	Intraretinal Fluid	IRF	Month 3	no			no
SN24009	ANA044	84	80-89 years	>=65 year	M	Y	Y	Y	Lucentis	Intraretinal Fluid	IRF	Month 6	no			no
SN24009	ANA044	84	80-89 years	>=65 year	M	Y	Y	Y	Lucentis	Intraretinal Fluid	IRF	Month 12	no			no
SN24010	ANB096	72	70-79 years	>=65 year	M	Y	Y	Y	CKD-701	Intraretinal Fluid	IRF	Month 3	no			yes
SN24010	ANB096	72	70-79 years	>=65 year	M	Y	Y	Y	CKD-701	Intraretinal Fluid	IRF	Month 6	no			yes
SN24010	ANB096	72	70-79 years	>=65 year	M	Y	Y	Y	CKD-701	Intraretinal Fluid	IRF	Month 12	no			yes
SN24011	ANB093	75	70-79 years	>=65 year	F	Y	Y	Y	Lucentis	Intraretinal Fluid	IRF	Month 3	no			no
SN24011	ANB093	75	70-79 years	>=65 year	F	Y	Y	Y	Lucentis	Intraretinal Fluid	IRF	Month 6	no			no
SN24011	ANB093	75	70-79 years	>=65 year	F	Y	Y	Y	Lucentis	Intraretinal Fluid	IRF	Month 12	no			no
SN24012	ANB099	66	60-69 years	>=65 year	M	Y	Y	Y	CKD-701	Intraretinal Fluid	IRF	Month 3	no			no
SN24012	ANB099	66	60-69 years	>=65 year	M	Y	Y	Y	CKD-701	Intraretinal Fluid	IRF	Month 6	no			no
SN24012	ANB099	66	60-69 years	>=65 year	M	Y	Y	Y	CKD-701	Intraretinal Fluid	IRF	Month 12	no			no
SN24013	ANA058	60	60-69 years	<65 years	M	Y	Y	Y	Lucentis	Intraretinal Fluid	IRF	Month 3	no			no
SN24013	ANA058	60	60-69 years	<65 years	M	Y	Y	Y	Lucentis	Intraretinal Fluid	IRF	Month 6	no			no
SN24013	ANA058	60	60-69 years	<65 years	M	Y	Y	Y	Lucentis	Intraretinal Fluid	IRF	Month 12	no			no
SN24014	ANB128	76	70-79 years	>=65 year	F	Y	Y	Y	Lucentis	Intraretinal Fluid	IRF	Month 3	no			no
SN24014	ANB128	76	70-79 years	>=65 year	F	Y	Y	Y	Lucentis	Intraretinal Fluid	IRF	Month 6	no			no
SN24014	ANB128	76	70-79 years	>=65 year	F	Y	Y	Y	Lucentis	Intraretinal Fluid	IRF	Month 12	no			no
SN24015	ANB134	73	70-79 years	>=65 year	F	Y	Y	Y	Lucentis	Intraretinal Fluid	IRF	Month 3	no			yes
SN24015	ANB134	73	70-79 years	>=65 year	F	Y	Y	Y	Lucentis	Intraretinal Fluid	IRF	Month 6	no			yes
SN24015	ANB134	73	70-79 years	>=65 year	F	Y	Y	Y	Lucentis	Intraretinal Fluid	IRF	Month 12	yes			yes
SN24016	ANB137	57	50-59 years	<65 years	M	Y	Y	Y	CKD-701	Intraretinal Fluid	IRF	Month 3	no			yes
SN24016	ANB137	57	50-59 years	<65 years	M	Y	Y	Y	CKD-701	Intraretinal Fluid	IRF	Month 6	no			yes
SN24016	ANB137	57	50-59 years	<65 years	M	Y	Y	Y	CKD-701	Intraretinal Fluid	IRF	Month 12	no			yes
SN24019	ANA071	66	60-69 years	>=65 year	M	Y	Y	Y	CKD-701	Intraretinal Fluid	IRF	Month 3	no			yes
SN24019	ANA071	66	60-69 years	>=65 year	M	Y	Y	Y	CKD-701	Intraretinal Fluid	IRF	Month 6	no			yes
SN24019	ANA071	66	60-69 years	>=65 year	M	Y	Y	Y	CKD-701	Intraretinal Fluid	IRF	Month 12	no			yes
SN24020	ANB156	83	80-89 years	>=65 year	M	Y	Y	Y	Lucentis	Intraretinal Fluid	IRF	Month 3	no			yes
SN24020	ANB156	83	80-89 years	>=65 year	M	Y	Y	Y	Lucentis	Intraretinal Fluid	IRF	Month 6	no			yes
SN24020	ANB156	83	80-89 years	>=65 year	M	Y	Y	Y	Lucentis	Intraretinal Fluid	IRF	Month 12	no			yes
SN24021	ANB164	65	60-69 years	>=65 year	F	Y	Y	Y	Lucentis	Intraretinal Fluid	IRF	Month 3	no			no
SN24021	ANB164	65	60-69 years	>=65 year	F	Y	Y	Y	Lucentis	Intraretinal Fluid	IRF	Month 6	no			no
SN24021	ANB164	65	60-69 years	>=65 year	F	Y	Y	Y	Lucentis	Intraretinal Fluid	IRF	Month 12	no			no
SN24022	ANB180	79	70-79 years	>=65 year	F	Y	Y	Y	CKD-701	Intraretinal Fluid	IRF	Month 3	no			no
SN24022	ANB180	79	70-79 years	>=65 year	F	Y	Y	Y	CKD-701	Intraretinal Fluid	IRF	Month 6	no			no			LOCF
SN24022	ANB180	79	70-79 years	>=65 year	F	Y	Y	Y	CKD-701	Intraretinal Fluid	IRF	Month 12	no			no			LOCF
SN24023	ANA079	60	60-69 years	<65 years	M	Y	Y	Y	CKD-701	Intraretinal Fluid	IRF	Month 3	yes			yes
SN24023	ANA079	60	60-69 years	<65 years	M	Y	Y	Y	CKD-701	Intraretinal Fluid	IRF	Month 6	yes			yes
SN24023	ANA079	60	60-69 years	<65 years	M	Y	Y	Y	CKD-701	Intraretinal Fluid	IRF	Month 12	yes			yes
SN24024	ANB187	70	70-79 years	>=65 year	F	Y	Y	Y	Lucentis	Intraretinal Fluid	IRF	Month 3	no			no
SN24024	ANB187	70	70-79 years	>=65 year	F	Y	Y	Y	Lucentis	Intraretinal Fluid	IRF	Month 6	no			no
SN24024	ANB187	70	70-79 years	>=65 year	F	Y	Y	Y	Lucentis	Intraretinal Fluid	IRF	Month 12	no			no
SN24025	ANB195	82	80-89 years	>=65 year	M	Y	Y	Y	CKD-701	Intraretinal Fluid	IRF	Month 3	no			yes
SN24025	ANB195	82	80-89 years	>=65 year	M	Y	Y	Y	CKD-701	Intraretinal Fluid	IRF	Month 6	no			yes
SN24025	ANB195	82	80-89 years	>=65 year	M	Y	Y	Y	CKD-701	Intraretinal Fluid	IRF	Month 12	no			yes
SN25001	ANA038	66	60-69 years	>=65 year	M	Y	Y	Y	Lucentis	Intraretinal Fluid	IRF	Month 3	no			yes
SN25001	ANA038	66	60-69 years	>=65 year	M	Y	Y	Y	Lucentis	Intraretinal Fluid	IRF	Month 6	no			yes
SN25001	ANA038	66	60-69 years	>=65 year	M	Y	Y	Y	Lucentis	Intraretinal Fluid	IRF	Month 12	no			yes
SN25002	ANA003	71	70-79 years	>=65 year	M	Y	Y	Y	CKD-701	Intraretinal Fluid	IRF	Month 3	no			no
SN25002	ANA003	71	70-79 years	>=65 year	M	Y	Y	Y	CKD-701	Intraretinal Fluid	IRF	Month 6	no			no
SN25002	ANA003	71	70-79 years	>=65 year	M	Y	Y	Y	CKD-701	Intraretinal Fluid	IRF	Month 12	no			no
SN25004	ANB124	69	60-69 years	>=65 year	F	Y	Y	Y	CKD-701	Intraretinal Fluid	IRF	Month 3	no			no
SN25004	ANB124	69	60-69 years	>=65 year	F	Y	Y	Y	CKD-701	Intraretinal Fluid	IRF	Month 6	no			no
SN25004	ANB124	69	60-69 years	>=65 year	F	Y	Y	Y	CKD-701	Intraretinal Fluid	IRF	Month 12	no			no
SN25005	ANB178	73	70-79 years	>=65 year	M	Y	Y	Y	Lucentis	Intraretinal Fluid	IRF	Month 3	no			no
SN25005	ANB178	73	70-79 years	>=65 year	M	Y	Y	Y	Lucentis	Intraretinal Fluid	IRF	Month 6	no			no
SN25005	ANB178	73	70-79 years	>=65 year	M	Y	Y	Y	Lucentis	Intraretinal Fluid	IRF	Month 12	no			no
SN25006	ANA084	58	50-59 years	<65 years	M	Y	Y	Y	CKD-701	Intraretinal Fluid	IRF	Month 3	no			yes
SN25006	ANA084	58	50-59 years	<65 years	M	Y	Y	Y	CKD-701	Intraretinal Fluid	IRF	Month 6	no			yes
SN25006	ANA084	58	50-59 years	<65 years	M	Y	Y	Y	CKD-701	Intraretinal Fluid	IRF	Month 12	no			yes
SN26002	ANB185	66	60-69 years	>=65 year	F	Y	Y	Y	CKD-701	Intraretinal Fluid	IRF	Month 3	no			yes
SN26002	ANB185	66	60-69 years	>=65 year	F	Y	Y	Y	CKD-701	Intraretinal Fluid	IRF	Month 6	no			yes
SN26002	ANB185	66	60-69 years	>=65 year	F	Y	Y	Y	CKD-701	Intraretinal Fluid	IRF	Month 12	no			yes
SN26003	ANA087	81	80-89 years	>=65 year	M	Y	Y	Y	Lucentis	Intraretinal Fluid	IRF	Month 3	no			no
SN26003	ANA087	81	80-89 years	>=65 year	M	Y	Y	Y	Lucentis	Intraretinal Fluid	IRF	Month 6	no			no
SN26003	ANA087	81	80-89 years	>=65 year	M	Y	Y	Y	Lucentis	Intraretinal Fluid	IRF	Month 12	no			no
SN26005	ANB208	75	70-79 years	>=65 year	F	Y	Y	Y	CKD-701	Intraretinal Fluid	IRF	Month 3	no			no
SN26005	ANB208	75	70-79 years	>=65 year	F	Y	Y	Y	CKD-701	Intraretinal Fluid	IRF	Month 6	no			no
SN26005	ANB208	75	70-79 years	>=65 year	F	Y	Y	Y	CKD-701	Intraretinal Fluid	IRF	Month 12	no			no
SN26006	ANB212	58	50-59 years	<65 years	M	Y	Y	Y	Lucentis	Intraretinal Fluid	IRF	Month 3	no			no
SN26006	ANB212	58	50-59 years	<65 years	M	Y	Y	Y	Lucentis	Intraretinal Fluid	IRF	Month 6	no			no
SN26006	ANB212	58	50-59 years	<65 years	M	Y	Y	Y	Lucentis	Intraretinal Fluid	IRF	Month 12	no			no
SN27002	ANB085	78	70-79 years	>=65 year	F	Y	Y	Y	Lucentis	Intraretinal Fluid	IRF	Month 3	yes			yes
SN27002	ANB085	78	70-79 years	>=65 year	F	Y	Y	Y	Lucentis	Intraretinal Fluid	IRF	Month 6	no			yes
SN27002	ANB085	78	70-79 years	>=65 year	F	Y	Y	Y	Lucentis	Intraretinal Fluid	IRF	Month 12	no			yes
SN27004	ANB105	69	60-69 years	>=65 year	M	Y	Y	Y	CKD-701	Intraretinal Fluid	IRF	Month 3	no			no
SN27004	ANB105	69	60-69 years	>=65 year	M	Y	Y	Y	CKD-701	Intraretinal Fluid	IRF	Month 6	no			no
SN27004	ANB105	69	60-69 years	>=65 year	M	Y	Y	Y	CKD-701	Intraretinal Fluid	IRF	Month 12	no			no
SN27005	ANA052	68	60-69 years	>=65 year	F	Y	Y	Y	Lucentis	Intraretinal Fluid	IRF	Month 3	no			no
SN27005	ANA052	68	60-69 years	>=65 year	F	Y	Y	Y	Lucentis	Intraretinal Fluid	IRF	Month 6	no			no
SN27005	ANA052	68	60-69 years	>=65 year	F	Y	Y	Y	Lucentis	Intraretinal Fluid	IRF	Month 12	no			no
SN27006	ANB109	73	70-79 years	>=65 year	M	Y	Y	Y	Lucentis	Intraretinal Fluid	IRF	Month 3	no			yes
SN27006	ANB109	73	70-79 years	>=65 year	M	Y	Y	Y	Lucentis	Intraretinal Fluid	IRF	Month 6	no			yes
SN27006	ANB109	73	70-79 years	>=65 year	M	Y	Y	Y	Lucentis	Intraretinal Fluid	IRF	Month 12	no			yes
SN27007	ANB117	67	60-69 years	>=65 year	M	Y	Y	Y	Lucentis	Intraretinal Fluid	IRF	Month 3	no			no
SN27007	ANB117	67	60-69 years	>=65 year	M	Y	Y	Y	Lucentis	Intraretinal Fluid	IRF	Month 6	no			no
SN27007	ANB117	67	60-69 years	>=65 year	M	Y	Y	Y	Lucentis	Intraretinal Fluid	IRF	Month 12	no			no
SN27008	ANB122	65	60-69 years	>=65 year	M	Y	Y	Y	CKD-701	Intraretinal Fluid	IRF	Month 3	no			yes
SN27008	ANB122	65	60-69 years	>=65 year	M	Y	Y	Y	CKD-701	Intraretinal Fluid	IRF	Month 6	yes			yes
SN27008	ANB122	65	60-69 years	>=65 year	M	Y	Y	Y	CKD-701	Intraretinal Fluid	IRF	Month 12	yes			yes
SN27009	ANA066	82	80-89 years	>=65 year	F	Y	Y	Y	CKD-701	Intraretinal Fluid	IRF	Month 3	no			yes
SN27009	ANA066	82	80-89 years	>=65 year	F	Y	Y	Y	CKD-701	Intraretinal Fluid	IRF	Month 6	no			yes
SN27009	ANA066	82	80-89 years	>=65 year	F	Y	Y	Y	CKD-701	Intraretinal Fluid	IRF	Month 12	no			yes
SN27010	ANA068	61	60-69 years	<65 years	F	Y	Y	Y	Lucentis	Intraretinal Fluid	IRF	Month 3	no			no
SN27010	ANA068	61	60-69 years	<65 years	F	Y	Y	Y	Lucentis	Intraretinal Fluid	IRF	Month 6	no			no
SN27010	ANA068	61	60-69 years	<65 years	F	Y	Y	Y	Lucentis	Intraretinal Fluid	IRF	Month 12	no			no
SN27011	ANB161	76	70-79 years	>=65 year	M	Y	Y	Y	CKD-701	Intraretinal Fluid	IRF	Month 3	no			yes
SN27011	ANB161	76	70-79 years	>=65 year	M	Y	Y	Y	CKD-701	Intraretinal Fluid	IRF	Month 6	no			yes
SN27011	ANB161	76	70-79 years	>=65 year	M	Y	Y	Y	CKD-701	Intraretinal Fluid	IRF	Month 12	no			yes

## Sheet: SRF
SUBJID	AN	age	age_group1	age_group2	male (M),female (F)	including FAS	including PPS	including SAF	Intervention	variable	variable_code	visit	result (character)	result(number)	Baseline Flag	Baseline(character)	Baseline(number)	change_from_baseline	LOCF
SUBJID	ALCNO	AGE	AGEGR1	AGEGR2	SEX	FASFL	PPROTFL	SAFFL	TRT01P	PARAM	PARAMCD	AVISIT	AVALC	AVAL	ABLFL	BASEC	BASE	CHG	DTYPE
SN01001	ANB001	78	70-79 years	>=65 year	M	Y	Y	Y	Lucentis	Subretinal Fluid	SRF	Month 3	no			no
SN01001	ANB001	78	70-79 years	>=65 year	M	Y	Y	Y	Lucentis	Subretinal Fluid	SRF	Month 6	no			no
SN01001	ANB001	78	70-79 years	>=65 year	M	Y	Y	Y	Lucentis	Subretinal Fluid	SRF	Month 12	no			no
SN01002	ANB002	81	80-89 years	>=65 year	M	Y	Y	Y	CKD-701	Subretinal Fluid	SRF	Month 3	no			yes
SN01002	ANB002	81	80-89 years	>=65 year	M	Y	Y	Y	CKD-701	Subretinal Fluid	SRF	Month 6	no			yes
SN01002	ANB002	81	80-89 years	>=65 year	M	Y	Y	Y	CKD-701	Subretinal Fluid	SRF	Month 12	no			yes
SN01003	ANB003	62	60-69 years	<65 years	M	Y	Y	Y	CKD-701	Subretinal Fluid	SRF	Month 3	yes			yes
SN01003	ANB003	62	60-69 years	<65 years	M	Y	Y	Y	CKD-701	Subretinal Fluid	SRF	Month 6	yes			yes
SN01003	ANB003	62	60-69 years	<65 years	M	Y	Y	Y	CKD-701	Subretinal Fluid	SRF	Month 12	yes			yes
SN01004	ANB004	75	70-79 years	>=65 year	F	Y	Y	Y	Lucentis	Subretinal Fluid	SRF	Month 3	no			yes
SN01004	ANB004	75	70-79 years	>=65 year	F	Y	Y	Y	Lucentis	Subretinal Fluid	SRF	Month 6	no			yes
SN01004	ANB004	75	70-79 years	>=65 year	F	Y	Y	Y	Lucentis	Subretinal Fluid	SRF	Month 12	no			yes
SN01005	ANB008	65	60-69 years	>=65 year	F	Y	Y	Y	Lucentis	Subretinal Fluid	SRF	Month 3	no			yes
SN01005	ANB008	65	60-69 years	>=65 year	F	Y	Y	Y	Lucentis	Subretinal Fluid	SRF	Month 6	yes			yes
SN01005	ANB008	65	60-69 years	>=65 year	F	Y	Y	Y	Lucentis	Subretinal Fluid	SRF	Month 12	no			yes
SN01006	ANB010	89	80-89 years	>=65 year	F	Y	Y	Y	Lucentis	Subretinal Fluid	SRF	Month 3	yes			yes
SN01006	ANB010	89	80-89 years	>=65 year	F	Y	Y	Y	Lucentis	Subretinal Fluid	SRF	Month 6	yes			yes
SN01006	ANB010	89	80-89 years	>=65 year	F	Y	Y	Y	Lucentis	Subretinal Fluid	SRF	Month 12	yes			yes
SN01007	ANB011	79	70-79 years	>=65 year	F	Y	Y	Y	CKD-701	Subretinal Fluid	SRF	Month 3	no			yes
SN01007	ANB011	79	70-79 years	>=65 year	F	Y	Y	Y	CKD-701	Subretinal Fluid	SRF	Month 6	no			yes
SN01007	ANB011	79	70-79 years	>=65 year	F	Y	Y	Y	CKD-701	Subretinal Fluid	SRF	Month 12	no			yes
SN01008	ANA001	65	60-69 years	>=65 year	M	Y	Y	Y	Lucentis	Subretinal Fluid	SRF	Month 3	yes			yes
SN01008	ANA001	65	60-69 years	>=65 year	M	Y	Y	Y	Lucentis	Subretinal Fluid	SRF	Month 6	yes			yes
SN01008	ANA001	65	60-69 years	>=65 year	M	Y	Y	Y	Lucentis	Subretinal Fluid	SRF	Month 12	yes			yes
SN01010	ANB017	71	70-79 years	>=65 year	F	Y	Y	Y	CKD-701	Subretinal Fluid	SRF	Month 3	no			no
SN01010	ANB017	71	70-79 years	>=65 year	F	Y	Y	Y	CKD-701	Subretinal Fluid	SRF	Month 6	no			no
SN01010	ANB017	71	70-79 years	>=65 year	F	Y	Y	Y	CKD-701	Subretinal Fluid	SRF	Month 12	no			no
SN01011	ANB020	76	70-79 years	>=65 year	M	Y	Y	Y	Lucentis	Subretinal Fluid	SRF	Month 3	yes			yes
SN01011	ANB020	76	70-79 years	>=65 year	M	Y	Y	Y	Lucentis	Subretinal Fluid	SRF	Month 6	yes			yes
SN01011	ANB020	76	70-79 years	>=65 year	M	Y	Y	Y	Lucentis	Subretinal Fluid	SRF	Month 12	yes			yes
SN01012	ANB092	73	70-79 years	>=65 year	F	Y	Y	Y	CKD-701	Subretinal Fluid	SRF	Month 3	yes			yes
SN01012	ANB092	73	70-79 years	>=65 year	F	Y	Y	Y	CKD-701	Subretinal Fluid	SRF	Month 6	yes			yes
SN01012	ANB092	73	70-79 years	>=65 year	F	Y	Y	Y	CKD-701	Subretinal Fluid	SRF	Month 12	yes			yes
SN01014	ANB021	79	70-79 years	>=65 year	F	Y	Y	Y	Lucentis	Subretinal Fluid	SRF	Month 3	no			yes
SN01014	ANB021	79	70-79 years	>=65 year	F	Y	Y	Y	Lucentis	Subretinal Fluid	SRF	Month 6	no			yes
SN01014	ANB021	79	70-79 years	>=65 year	F	Y	Y	Y	Lucentis	Subretinal Fluid	SRF	Month 12	no			yes
SN01015	ANB023	79	70-79 years	>=65 year	M	Y	Y	Y	CKD-701	Subretinal Fluid	SRF	Month 3	no			no
SN01015	ANB023	79	70-79 years	>=65 year	M	Y	Y	Y	CKD-701	Subretinal Fluid	SRF	Month 6	yes			no
SN01015	ANB023	79	70-79 years	>=65 year	M	Y	Y	Y	CKD-701	Subretinal Fluid	SRF	Month 12	yes			no			LOCF
SN01016	ANB113	85	80-89 years	>=65 year	M	Y	Y	Y	CKD-701	Subretinal Fluid	SRF	Month 3	no			yes
SN01016	ANB113	85	80-89 years	>=65 year	M	Y	Y	Y	CKD-701	Subretinal Fluid	SRF	Month 6	no			yes
SN01016	ANB113	85	80-89 years	>=65 year	M	Y	Y	Y	CKD-701	Subretinal Fluid	SRF	Month 12	no			yes
SN01018	ANB125	72	70-79 years	>=65 year	M	Y	Y	Y	Lucentis	Subretinal Fluid	SRF	Month 3	no			yes
SN01018	ANB125	72	70-79 years	>=65 year	M	Y	Y	Y	Lucentis	Subretinal Fluid	SRF	Month 6	yes			yes
SN01018	ANB125	72	70-79 years	>=65 year	M	Y	Y	Y	Lucentis	Subretinal Fluid	SRF	Month 12	yes			yes
SN01020	ANB143	65	60-69 years	>=65 year	M	Y	Y	Y	CKD-701	Subretinal Fluid	SRF	Month 3	yes			yes
SN01020	ANB143	65	60-69 years	>=65 year	M	Y	Y	Y	CKD-701	Subretinal Fluid	SRF	Month 6	yes			yes
SN01020	ANB143	65	60-69 years	>=65 year	M	Y	Y	Y	CKD-701	Subretinal Fluid	SRF	Month 12	yes			yes
SN01022	ANA067	84	80-89 years	>=65 year	M	Y	N	Y	CKD-701	Subretinal Fluid	SRF	Month 3	yes			yes
SN01022	ANA067	84	80-89 years	>=65 year	M	Y	N	Y	CKD-701	Subretinal Fluid	SRF	Month 6	yes			yes
SN01022	ANA067	84	80-89 years	>=65 year	M	Y	N	Y	CKD-701	Subretinal Fluid	SRF	Month 12	yes			yes
SN01023	ANB148	66	60-69 years	>=65 year	F	Y	Y	Y	Lucentis	Subretinal Fluid	SRF	Month 3	no			yes
SN01023	ANB148	66	60-69 years	>=65 year	F	Y	Y	Y	Lucentis	Subretinal Fluid	SRF	Month 6	yes			yes
SN01023	ANB148	66	60-69 years	>=65 year	F	Y	Y	Y	Lucentis	Subretinal Fluid	SRF	Month 12	yes			yes
SN01024	ANA073	70	70-79 years	>=65 year	M	Y	Y	Y	CKD-701	Subretinal Fluid	SRF	Month 3	no			yes
SN01024	ANA073	70	70-79 years	>=65 year	M	Y	Y	Y	CKD-701	Subretinal Fluid	SRF	Month 6	yes			yes
SN01024	ANA073	70	70-79 years	>=65 year	M	Y	Y	Y	CKD-701	Subretinal Fluid	SRF	Month 12	no			yes
SN01025	ANB200	72	70-79 years	>=65 year	F	Y	Y	Y	Lucentis	Subretinal Fluid	SRF	Month 3	yes			yes
SN01025	ANB200	72	70-79 years	>=65 year	F	Y	Y	Y	Lucentis	Subretinal Fluid	SRF	Month 6	yes			yes
SN01025	ANB200	72	70-79 years	>=65 year	F	Y	Y	Y	Lucentis	Subretinal Fluid	SRF	Month 12	yes			yes
SN01026	ANB211	71	70-79 years	>=65 year	M	Y	Y	Y	CKD-701	Subretinal Fluid	SRF	Month 3	yes			yes
SN01026	ANB211	71	70-79 years	>=65 year	M	Y	Y	Y	CKD-701	Subretinal Fluid	SRF	Month 6	yes			yes
SN01026	ANB211	71	70-79 years	>=65 year	M	Y	Y	Y	CKD-701	Subretinal Fluid	SRF	Month 12	yes			yes
SN01027	ANB223	77	70-79 years	>=65 year	F	Y	Y	Y	Lucentis	Subretinal Fluid	SRF	Month 3	no			no
SN01027	ANB223	77	70-79 years	>=65 year	F	Y	Y	Y	Lucentis	Subretinal Fluid	SRF	Month 6	no			no
SN01027	ANB223	77	70-79 years	>=65 year	F	Y	Y	Y	Lucentis	Subretinal Fluid	SRF	Month 12	no			no
SN01028	ANB341	85	80-89 years	>=65 year	F	Y	Y	Y	CKD-701	Subretinal Fluid	SRF	Month 3	no			no
SN01028	ANB341	85	80-89 years	>=65 year	F	Y	Y	Y	CKD-701	Subretinal Fluid	SRF	Month 6	no			no
SN01028	ANB341	85	80-89 years	>=65 year	F	Y	Y	Y	CKD-701	Subretinal Fluid	SRF	Month 12	no			no
SN02001	ANA037	73	70-79 years	>=65 year	M	Y	Y	Y	CKD-701	Subretinal Fluid	SRF	Month 3	no			yes
SN02001	ANA037	73	70-79 years	>=65 year	M	Y	Y	Y	CKD-701	Subretinal Fluid	SRF	Month 6	no			yes
SN02001	ANA037	73	70-79 years	>=65 year	M	Y	Y	Y	CKD-701	Subretinal Fluid	SRF	Month 12	no			yes
SN02002	ANB049	76	70-79 years	>=65 year	M	Y	Y	Y	CKD-701	Subretinal Fluid	SRF	Month 3	no			yes
SN02002	ANB049	76	70-79 years	>=65 year	M	Y	Y	Y	CKD-701	Subretinal Fluid	SRF	Month 6	no			yes
SN02002	ANB049	76	70-79 years	>=65 year	M	Y	Y	Y	CKD-701	Subretinal Fluid	SRF	Month 12	no			yes
SN02003	ANB060	82	80-89 years	>=65 year	M	Y	Y	Y	Lucentis	Subretinal Fluid	SRF	Month 3	no			no
SN02003	ANB060	82	80-89 years	>=65 year	M	Y	Y	Y	Lucentis	Subretinal Fluid	SRF	Month 6	no			no			LOCF
SN02003	ANB060	82	80-89 years	>=65 year	M	Y	Y	Y	Lucentis	Subretinal Fluid	SRF	Month 12	no			no			LOCF
SN02004	ANB068	62	60-69 years	<65 years	M	Y	Y	Y	Lucentis	Subretinal Fluid	SRF	Month 3	yes			yes
SN02004	ANB068	62	60-69 years	<65 years	M	Y	Y	Y	Lucentis	Subretinal Fluid	SRF	Month 6	yes			yes
SN02004	ANB068	62	60-69 years	<65 years	M	Y	Y	Y	Lucentis	Subretinal Fluid	SRF	Month 12	yes			yes
SN02006	ANB091	64	60-69 years	<65 years	M	Y	Y	Y	Lucentis	Subretinal Fluid	SRF	Month 3	no			yes
SN02006	ANB091	64	60-69 years	<65 years	M	Y	Y	Y	Lucentis	Subretinal Fluid	SRF	Month 6	no			yes
SN02006	ANB091	64	60-69 years	<65 years	M	Y	Y	Y	Lucentis	Subretinal Fluid	SRF	Month 12	no			yes
SN02007	ANB119	65	60-69 years	>=65 year	M	Y	Y	Y	CKD-701	Subretinal Fluid	SRF	Month 3	no			yes
SN02007	ANB119	65	60-69 years	>=65 year	M	Y	Y	Y	CKD-701	Subretinal Fluid	SRF	Month 6	no			yes
SN02007	ANB119	65	60-69 years	>=65 year	M	Y	Y	Y	CKD-701	Subretinal Fluid	SRF	Month 12	no			yes			LOCF
SN02008	ANB158	70	70-79 years	>=65 year	F	Y	Y	Y	Lucentis	Subretinal Fluid	SRF	Month 3	no			yes
SN02008	ANB158	70	70-79 years	>=65 year	F	Y	Y	Y	Lucentis	Subretinal Fluid	SRF	Month 6	yes			yes
SN02008	ANB158	70	70-79 years	>=65 year	F	Y	Y	Y	Lucentis	Subretinal Fluid	SRF	Month 12	no			yes
SN02009	ANB163	60	60-69 years	<65 years	M	Y	Y	Y	CKD-701	Subretinal Fluid	SRF	Month 3	no			yes
SN02009	ANB163	60	60-69 years	<65 years	M	Y	Y	Y	CKD-701	Subretinal Fluid	SRF	Month 6	no			yes
SN02009	ANB163	60	60-69 years	<65 years	M	Y	Y	Y	CKD-701	Subretinal Fluid	SRF	Month 12	no			yes
SN03002	ANB116	66	60-69 years	>=65 year	M	Y	Y	Y	Lucentis	Subretinal Fluid	SRF	Month 3	no			yes
SN03002	ANB116	66	60-69 years	>=65 year	M	Y	Y	Y	Lucentis	Subretinal Fluid	SRF	Month 6	no			yes
SN03002	ANB116	66	60-69 years	>=65 year	M	Y	Y	Y	Lucentis	Subretinal Fluid	SRF	Month 12	no			yes
SN03004	ANB145	71	70-79 years	>=65 year	M	Y	Y	Y	CKD-701	Subretinal Fluid	SRF	Month 3	yes			yes
SN03004	ANB145	71	70-79 years	>=65 year	M	Y	Y	Y	CKD-701	Subretinal Fluid	SRF	Month 6	yes			yes
SN03004	ANB145	71	70-79 years	>=65 year	M	Y	Y	Y	CKD-701	Subretinal Fluid	SRF	Month 12	no			yes
SN03005	ANB151	79	70-79 years	>=65 year	F	Y	Y	Y	Lucentis	Subretinal Fluid	SRF	Month 3	no			yes
SN03005	ANB151	79	70-79 years	>=65 year	F	Y	Y	Y	Lucentis	Subretinal Fluid	SRF	Month 6	yes			yes
SN03005	ANB151	79	70-79 years	>=65 year	F	Y	Y	Y	Lucentis	Subretinal Fluid	SRF	Month 12	no			yes
SN03006	ANA074	72	70-79 years	>=65 year	F	Y	Y	Y	CKD-701	Subretinal Fluid	SRF	Month 3	yes			yes
SN03006	ANA074	72	70-79 years	>=65 year	F	Y	Y	Y	CKD-701	Subretinal Fluid	SRF	Month 6	yes			yes
SN03006	ANA074	72	70-79 years	>=65 year	F	Y	Y	Y	CKD-701	Subretinal Fluid	SRF	Month 12	yes			yes
SN03008	ANB166	84	80-89 years	>=65 year	F	Y	Y	Y	CKD-701	Subretinal Fluid	SRF	Month 3	no			yes
SN03008	ANB166	84	80-89 years	>=65 year	F	Y	Y	Y	CKD-701	Subretinal Fluid	SRF	Month 6	no			yes
SN03008	ANB166	84	80-89 years	>=65 year	F	Y	Y	Y	CKD-701	Subretinal Fluid	SRF	Month 12	no			yes
SN03009	ANA075	69	60-69 years	>=65 year	M	Y	Y	Y	Lucentis	Subretinal Fluid	SRF	Month 3	yes			yes
SN03009	ANA075	69	60-69 years	>=65 year	M	Y	Y	Y	Lucentis	Subretinal Fluid	SRF	Month 6	yes			yes
SN03009	ANA075	69	60-69 years	>=65 year	M	Y	Y	Y	Lucentis	Subretinal Fluid	SRF	Month 12	yes			yes
SN03010	ANB171	83	80-89 years	>=65 year	F	Y	Y	Y	Lucentis	Subretinal Fluid	SRF	Month 3	no			yes
SN03010	ANB171	83	80-89 years	>=65 year	F	Y	Y	Y	Lucentis	Subretinal Fluid	SRF	Month 6	no			yes
SN03010	ANB171	83	80-89 years	>=65 year	F	Y	Y	Y	Lucentis	Subretinal Fluid	SRF	Month 12	no			yes
SN03011	ANB182	75	70-79 years	>=65 year	F	Y	Y	Y	Lucentis	Subretinal Fluid	SRF	Month 3	no			yes
SN03011	ANB182	75	70-79 years	>=65 year	F	Y	Y	Y	Lucentis	Subretinal Fluid	SRF	Month 6	no			yes
SN03011	ANB182	75	70-79 years	>=65 year	F	Y	Y	Y	Lucentis	Subretinal Fluid	SRF	Month 12	no			yes
SN03012	ANB186	66	60-69 years	>=65 year	F	Y	Y	Y	Lucentis	Subretinal Fluid	SRF	Month 3	yes			yes
SN03012	ANB186	66	60-69 years	>=65 year	F	Y	Y	Y	Lucentis	Subretinal Fluid	SRF	Month 6	yes			yes
SN03012	ANB186	66	60-69 years	>=65 year	F	Y	Y	Y	Lucentis	Subretinal Fluid	SRF	Month 12	yes			yes
SN03013	ANB190	77	70-79 years	>=65 year	F	Y	Y	Y	CKD-701	Subretinal Fluid	SRF	Month 3	no			no
SN03013	ANB190	77	70-79 years	>=65 year	F	Y	Y	Y	CKD-701	Subretinal Fluid	SRF	Month 6	no			no
SN03013	ANB190	77	70-79 years	>=65 year	F	Y	Y	Y	CKD-701	Subretinal Fluid	SRF	Month 12	no			no
SN03014	ANB206	67	60-69 years	>=65 year	F	Y	Y	Y	CKD-701	Subretinal Fluid	SRF	Month 3	yes			yes
SN03014	ANB206	67	60-69 years	>=65 year	F	Y	Y	Y	CKD-701	Subretinal Fluid	SRF	Month 6	no			yes
SN03014	ANB206	67	60-69 years	>=65 year	F	Y	Y	Y	CKD-701	Subretinal Fluid	SRF	Month 12	no			yes
SN03015	ANB219	76	70-79 years	>=65 year	M	Y	Y	Y	CKD-701	Subretinal Fluid	SRF	Month 3	no			yes
SN03015	ANB219	76	70-79 years	>=65 year	M	Y	Y	Y	CKD-701	Subretinal Fluid	SRF	Month 6	no			yes
SN03015	ANB219	76	70-79 years	>=65 year	M	Y	Y	Y	CKD-701	Subretinal Fluid	SRF	Month 12	no			yes
SN04001	ANB045	71	70-79 years	>=65 year	M	Y	N	Y	Lucentis	Subretinal Fluid	SRF	Month 3	no			yes
SN04001	ANB045	71	70-79 years	>=65 year	M	Y	N	Y	Lucentis	Subretinal Fluid	SRF	Month 6	no			yes			LOCF
SN04001	ANB045	71	70-79 years	>=65 year	M	Y	N	Y	Lucentis	Subretinal Fluid	SRF	Month 12	no			yes			LOCF
SN04002	ANB058	77	70-79 years	>=65 year	M	Y	Y	Y	CKD-701	Subretinal Fluid	SRF	Month 3	no			yes
SN04002	ANB058	77	70-79 years	>=65 year	M	Y	Y	Y	CKD-701	Subretinal Fluid	SRF	Month 6	yes			yes
SN04002	ANB058	77	70-79 years	>=65 year	M	Y	Y	Y	CKD-701	Subretinal Fluid	SRF	Month 12	yes			yes
SN04003	ANB066	66	60-69 years	>=65 year	F	Y	Y	Y	CKD-701	Subretinal Fluid	SRF	Month 3	no			yes
SN04003	ANB066	66	60-69 years	>=65 year	F	Y	Y	Y	CKD-701	Subretinal Fluid	SRF	Month 6	no			yes
SN04003	ANB066	66	60-69 years	>=65 year	F	Y	Y	Y	CKD-701	Subretinal Fluid	SRF	Month 12	no			yes
SN04004	ANB094	84	80-89 years	>=65 year	F	Y	Y	Y	CKD-701	Subretinal Fluid	SRF	Month 3	yes			yes
SN04004	ANB094	84	80-89 years	>=65 year	F	Y	Y	Y	CKD-701	Subretinal Fluid	SRF	Month 6	yes			yes
SN04004	ANB094	84	80-89 years	>=65 year	F	Y	Y	Y	CKD-701	Subretinal Fluid	SRF	Month 12	yes			yes			LOCF
SN04005	ANB095	74	70-79 years	>=65 year	F	Y	Y	Y	Lucentis	Subretinal Fluid	SRF	Month 3	no			yes
SN04005	ANB095	74	70-79 years	>=65 year	F	Y	Y	Y	Lucentis	Subretinal Fluid	SRF	Month 6	no			yes
SN04005	ANB095	74	70-79 years	>=65 year	F	Y	Y	Y	Lucentis	Subretinal Fluid	SRF	Month 12	no			yes
SN04007	ANA053	67	60-69 years	>=65 year	M	Y	Y	Y	Lucentis	Subretinal Fluid	SRF	Month 3	yes			yes
SN04007	ANA053	67	60-69 years	>=65 year	M	Y	Y	Y	Lucentis	Subretinal Fluid	SRF	Month 6	no			yes
SN04007	ANA053	67	60-69 years	>=65 year	M	Y	Y	Y	Lucentis	Subretinal Fluid	SRF	Month 12	no			yes
SN04008	ANB110	84	80-89 years	>=65 year	M	Y	Y	Y	Lucentis	Subretinal Fluid	SRF	Month 3	no			yes
SN04008	ANB110	84	80-89 years	>=65 year	M	Y	Y	Y	Lucentis	Subretinal Fluid	SRF	Month 6	no			yes
SN04008	ANB110	84	80-89 years	>=65 year	M	Y	Y	Y	Lucentis	Subretinal Fluid	SRF	Month 12	yes			yes
SN04009	ANB118	81	80-89 years	>=65 year	M	Y	Y	Y	CKD-701	Subretinal Fluid	SRF	Month 3	no			yes
SN04009	ANB118	81	80-89 years	>=65 year	M	Y	Y	Y	CKD-701	Subretinal Fluid	SRF	Month 6	no			yes
SN04009	ANB118	81	80-89 years	>=65 year	M	Y	Y	Y	CKD-701	Subretinal Fluid	SRF	Month 12	no			yes
SN04010	ANB121	77	70-79 years	>=65 year	F	Y	Y	Y	Lucentis	Subretinal Fluid	SRF	Month 3	no			yes
SN04010	ANB121	77	70-79 years	>=65 year	F	Y	Y	Y	Lucentis	Subretinal Fluid	SRF	Month 6	no			yes
SN04010	ANB121	77	70-79 years	>=65 year	F	Y	Y	Y	Lucentis	Subretinal Fluid	SRF	Month 12	no			yes
SN04011	ANB144	67	60-69 years	>=65 year	F	Y	Y	Y	CKD-701	Subretinal Fluid	SRF	Month 3	no			yes
SN04011	ANB144	67	60-69 years	>=65 year	F	Y	Y	Y	CKD-701	Subretinal Fluid	SRF	Month 6	yes			yes
SN04011	ANB144	67	60-69 years	>=65 year	F	Y	Y	Y	CKD-701	Subretinal Fluid	SRF	Month 12	yes			yes
SN04012	ANB168	65	60-69 years	>=65 year	M	Y	Y	Y	Lucentis	Subretinal Fluid	SRF	Month 3	yes			yes
SN04012	ANB168	65	60-69 years	>=65 year	M	Y	Y	Y	Lucentis	Subretinal Fluid	SRF	Month 6	yes			yes
SN04012	ANB168	65	60-69 years	>=65 year	M	Y	Y	Y	Lucentis	Subretinal Fluid	SRF	Month 12	yes			yes
SN04013	ANB192	75	70-79 years	>=65 year	M	Y	N	Y	CKD-701	Subretinal Fluid	SRF	Month 3	yes			yes			LOCF
SN04013	ANB192	75	70-79 years	>=65 year	M	Y	N	Y	CKD-701	Subretinal Fluid	SRF	Month 6	yes			yes			LOCF
SN04013	ANB192	75	70-79 years	>=65 year	M	Y	N	Y	CKD-701	Subretinal Fluid	SRF	Month 12	yes			yes			LOCF
SN04016	ANB199	63	60-69 years	<65 years	F	Y	Y	Y	CKD-701	Subretinal Fluid	SRF	Month 3	yes			yes
SN04016	ANB199	63	60-69 years	<65 years	F	Y	Y	Y	CKD-701	Subretinal Fluid	SRF	Month 6	yes			yes
SN04016	ANB199	63	60-69 years	<65 years	F	Y	Y	Y	CKD-701	Subretinal Fluid	SRF	Month 12	yes			yes
SN04017	ANB214	70	70-79 years	>=65 year	M	Y	Y	Y	CKD-701	Subretinal Fluid	SRF	Month 3	yes			yes
SN04017	ANB214	70	70-79 years	>=65 year	M	Y	Y	Y	CKD-701	Subretinal Fluid	SRF	Month 6	yes			yes
SN04017	ANB214	70	70-79 years	>=65 year	M	Y	Y	Y	CKD-701	Subretinal Fluid	SRF	Month 12	yes			yes
SN05001	ANB025	78	70-79 years	>=65 year	M	Y	Y	Y	CKD-701	Subretinal Fluid	SRF	Month 3	no			yes
SN05001	ANB025	78	70-79 years	>=65 year	M	Y	Y	Y	CKD-701	Subretinal Fluid	SRF	Month 6	no			yes
SN05001	ANB025	78	70-79 years	>=65 year	M	Y	Y	Y	CKD-701	Subretinal Fluid	SRF	Month 12	no			yes
SN05002	ANB028	73	70-79 years	>=65 year	M	Y	N	Y	CKD-701	Subretinal Fluid	SRF	Month 3	yes			yes			LOCF
SN05002	ANB028	73	70-79 years	>=65 year	M	Y	N	Y	CKD-701	Subretinal Fluid	SRF	Month 6	yes			yes			LOCF
SN05002	ANB028	73	70-79 years	>=65 year	M	Y	N	Y	CKD-701	Subretinal Fluid	SRF	Month 12	yes			yes			LOCF
SN05003	ANB063	78	70-79 years	>=65 year	F	Y	Y	Y	CKD-701	Subretinal Fluid	SRF	Month 3	no			yes
SN05003	ANB063	78	70-79 years	>=65 year	F	Y	Y	Y	CKD-701	Subretinal Fluid	SRF	Month 6	no			yes
SN05003	ANB063	78	70-79 years	>=65 year	F	Y	Y	Y	CKD-701	Subretinal Fluid	SRF	Month 12	no			yes
SN05007	ANA057	60	60-69 years	<65 years	M	Y	Y	Y	CKD-701	Subretinal Fluid	SRF	Month 3	no			yes
SN05007	ANA057	60	60-69 years	<65 years	M	Y	Y	Y	CKD-701	Subretinal Fluid	SRF	Month 6	no			yes
SN05007	ANA057	60	60-69 years	<65 years	M	Y	Y	Y	CKD-701	Subretinal Fluid	SRF	Month 12	yes			yes
SN05008	ANA061	61	60-69 years	<65 years	F	Y	Y	Y	Lucentis	Subretinal Fluid	SRF	Month 3	no			yes
SN05008	ANA061	61	60-69 years	<65 years	F	Y	Y	Y	Lucentis	Subretinal Fluid	SRF	Month 6	no			yes
SN05008	ANA061	61	60-69 years	<65 years	F	Y	Y	Y	Lucentis	Subretinal Fluid	SRF	Month 12	no			yes
SN05010	ANA077	77	70-79 years	>=65 year	F	Y	Y	Y	Lucentis	Subretinal Fluid	SRF	Month 3	no			yes
SN05010	ANA077	77	70-79 years	>=65 year	F	Y	Y	Y	Lucentis	Subretinal Fluid	SRF	Month 6	no			yes
SN05010	ANA077	77	70-79 years	>=65 year	F	Y	Y	Y	Lucentis	Subretinal Fluid	SRF	Month 12	no			yes
SN05011	ANB179	76	70-79 years	>=65 year	F	Y	Y	Y	Lucentis	Subretinal Fluid	SRF	Month 3	no			no
SN05011	ANB179	76	70-79 years	>=65 year	F	Y	Y	Y	Lucentis	Subretinal Fluid	SRF	Month 6	no			no
SN05011	ANB179	76	70-79 years	>=65 year	F	Y	Y	Y	Lucentis	Subretinal Fluid	SRF	Month 12	yes			no
SN05012	ANA088	81	80-89 years	>=65 year	F	Y	N	Y	CKD-701	Subretinal Fluid	SRF	Month 3	no			yes			LOCF
SN05012	ANA088	81	80-89 years	>=65 year	F	Y	N	Y	CKD-701	Subretinal Fluid	SRF	Month 6	no			yes			LOCF
SN05012	ANA088	81	80-89 years	>=65 year	F	Y	N	Y	CKD-701	Subretinal Fluid	SRF	Month 12	no			yes			LOCF
SN05013	ANB202	79	70-79 years	>=65 year	M	Y	Y	Y	CKD-701	Subretinal Fluid	SRF	Month 3	no			yes
SN05013	ANB202	79	70-79 years	>=65 year	M	Y	Y	Y	CKD-701	Subretinal Fluid	SRF	Month 6	no			yes
SN05013	ANB202	79	70-79 years	>=65 year	M	Y	Y	Y	CKD-701	Subretinal Fluid	SRF	Month 12	yes			yes
SN05014	ANA092	59	50-59 years	<65 years	M	Y	Y	Y	Lucentis	Subretinal Fluid	SRF	Month 3	yes			yes
SN05014	ANA092	59	50-59 years	<65 years	M	Y	Y	Y	Lucentis	Subretinal Fluid	SRF	Month 6	yes			yes
SN05014	ANA092	59	50-59 years	<65 years	M	Y	Y	Y	Lucentis	Subretinal Fluid	SRF	Month 12	yes			yes
SN06001	ANA029	64	60-69 years	<65 years	F	Y	Y	Y	CKD-701	Subretinal Fluid	SRF	Month 3	no			yes
SN06001	ANA029	64	60-69 years	<65 years	F	Y	Y	Y	CKD-701	Subretinal Fluid	SRF	Month 6	no			yes
SN06001	ANA029	64	60-69 years	<65 years	F	Y	Y	Y	CKD-701	Subretinal Fluid	SRF	Month 12	no			yes
SN06002	ANB035	84	80-89 years	>=65 year	F	Y	Y	Y	Lucentis	Subretinal Fluid	SRF	Month 3	no			yes
SN06002	ANB035	84	80-89 years	>=65 year	F	Y	Y	Y	Lucentis	Subretinal Fluid	SRF	Month 6	no			yes
SN06002	ANB035	84	80-89 years	>=65 year	F	Y	Y	Y	Lucentis	Subretinal Fluid	SRF	Month 12	no			yes			LOCF
SN06003	ANA030	67	60-69 years	>=65 year	F	Y	Y	Y	Lucentis	Subretinal Fluid	SRF	Month 3	yes			yes
SN06003	ANA030	67	60-69 years	>=65 year	F	Y	Y	Y	Lucentis	Subretinal Fluid	SRF	Month 6	no			yes
SN06003	ANA030	67	60-69 years	>=65 year	F	Y	Y	Y	Lucentis	Subretinal Fluid	SRF	Month 12	no			yes
SN06004	ANA002	68	60-69 years	>=65 year	M	Y	N	Y	Lucentis	Subretinal Fluid	SRF	Month 3	no			no
SN06004	ANA002	68	60-69 years	>=65 year	M	Y	N	Y	Lucentis	Subretinal Fluid	SRF	Month 6	no			no
SN06004	ANA002	68	60-69 years	>=65 year	M	Y	N	Y	Lucentis	Subretinal Fluid	SRF	Month 12	no			no
SN06005	ANB077	65	60-69 years	>=65 year	F	Y	N	Y	Lucentis	Subretinal Fluid	SRF	Month 3	no			yes
SN06005	ANB077	65	60-69 years	>=65 year	F	Y	N	Y	Lucentis	Subretinal Fluid	SRF	Month 6	no			yes
SN06005	ANB077	65	60-69 years	>=65 year	F	Y	N	Y	Lucentis	Subretinal Fluid	SRF	Month 12	no			yes			LOCF
SN06006	ANB086	79	70-79 years	>=65 year	F	Y	Y	Y	Lucentis	Subretinal Fluid	SRF	Month 3	no			yes
SN06006	ANB086	79	70-79 years	>=65 year	F	Y	Y	Y	Lucentis	Subretinal Fluid	SRF	Month 6	no			yes
SN06006	ANB086	79	70-79 years	>=65 year	F	Y	Y	Y	Lucentis	Subretinal Fluid	SRF	Month 12	yes			yes			LOCF
SN06007	ANB106	64	60-69 years	<65 years	M	Y	Y	Y	Lucentis	Subretinal Fluid	SRF	Month 3	yes			yes
SN06007	ANB106	64	60-69 years	<65 years	M	Y	Y	Y	Lucentis	Subretinal Fluid	SRF	Month 6	yes			yes
SN06007	ANB106	64	60-69 years	<65 years	M	Y	Y	Y	Lucentis	Subretinal Fluid	SRF	Month 12	yes			yes
SN06008	ANB152	83	80-89 years	>=65 year	F	Y	N	Y	CKD-701	Subretinal Fluid	SRF	Month 3	no			yes			LOCF
SN06008	ANB152	83	80-89 years	>=65 year	F	Y	N	Y	CKD-701	Subretinal Fluid	SRF	Month 6	no			yes			LOCF
SN06008	ANB152	83	80-89 years	>=65 year	F	Y	N	Y	CKD-701	Subretinal Fluid	SRF	Month 12	no			yes			LOCF
SN06009	ANB220	79	70-79 years	>=65 year	M	Y	Y	Y	Lucentis	Subretinal Fluid	SRF	Month 3	no			yes
SN06009	ANB220	79	70-79 years	>=65 year	M	Y	Y	Y	Lucentis	Subretinal Fluid	SRF	Month 6	no			yes
SN06009	ANB220	79	70-79 years	>=65 year	M	Y	Y	Y	Lucentis	Subretinal Fluid	SRF	Month 12	no			yes
SN07001	ANA032	84	80-89 years	>=65 year	M	Y	Y	Y	Lucentis	Subretinal Fluid	SRF	Month 3	no			yes
SN07001	ANA032	84	80-89 years	>=65 year	M	Y	Y	Y	Lucentis	Subretinal Fluid	SRF	Month 6	yes			yes
SN07001	ANA032	84	80-89 years	>=65 year	M	Y	Y	Y	Lucentis	Subretinal Fluid	SRF	Month 12	no			yes
SN07002	ANA041	66	60-69 years	>=65 year	F	Y	Y	Y	Lucentis	Subretinal Fluid	SRF	Month 3	yes			yes
SN07002	ANA041	66	60-69 years	>=65 year	F	Y	Y	Y	Lucentis	Subretinal Fluid	SRF	Month 6	yes			yes
SN07002	ANA041	66	60-69 years	>=65 year	F	Y	Y	Y	Lucentis	Subretinal Fluid	SRF	Month 12	no			yes
SN07003	ANB062	86	80-89 years	>=65 year	F	Y	Y	Y	CKD-701	Subretinal Fluid	SRF	Month 3	no			yes
SN07003	ANB062	86	80-89 years	>=65 year	F	Y	Y	Y	CKD-701	Subretinal Fluid	SRF	Month 6	no			yes			LOCF
SN07003	ANB062	86	80-89 years	>=65 year	F	Y	Y	Y	CKD-701	Subretinal Fluid	SRF	Month 12	no			yes			LOCF
SN07004	ANB072	79	70-79 years	>=65 year	F	Y	Y	Y	CKD-701	Subretinal Fluid	SRF	Month 3	no			yes
SN07004	ANB072	79	70-79 years	>=65 year	F	Y	Y	Y	CKD-701	Subretinal Fluid	SRF	Month 6	no			yes
SN07004	ANB072	79	70-79 years	>=65 year	F	Y	Y	Y	CKD-701	Subretinal Fluid	SRF	Month 12	no			yes
SN07005	ANA054	60	60-69 years	<65 years	F	Y	Y	Y	CKD-701	Subretinal Fluid	SRF	Month 3	yes			yes
SN07005	ANA054	60	60-69 years	<65 years	F	Y	Y	Y	CKD-701	Subretinal Fluid	SRF	Month 6	yes			yes
SN07005	ANA054	60	60-69 years	<65 years	F	Y	Y	Y	CKD-701	Subretinal Fluid	SRF	Month 12	yes			yes			LOCF
SN07006	ANA059	58	50-59 years	<65 years	M	Y	Y	Y	Lucentis	Subretinal Fluid	SRF	Month 3	yes			yes
SN07006	ANA059	58	50-59 years	<65 years	M	Y	Y	Y	Lucentis	Subretinal Fluid	SRF	Month 6	yes			yes
SN07006	ANA059	58	50-59 years	<65 years	M	Y	Y	Y	Lucentis	Subretinal Fluid	SRF	Month 12	yes			yes
SN07007	ANB138	68	60-69 years	>=65 year	F	Y	Y	Y	Lucentis	Subretinal Fluid	SRF	Month 3	yes			yes
SN07007	ANB138	68	60-69 years	>=65 year	F	Y	Y	Y	Lucentis	Subretinal Fluid	SRF	Month 6	yes			yes
SN07007	ANB138	68	60-69 years	>=65 year	F	Y	Y	Y	Lucentis	Subretinal Fluid	SRF	Month 12	yes			yes
SN07008	ANB139	79	70-79 years	>=65 year	F	Y	Y	Y	CKD-701	Subretinal Fluid	SRF	Month 3	no			yes
SN07008	ANB139	79	70-79 years	>=65 year	F	Y	Y	Y	CKD-701	Subretinal Fluid	SRF	Month 6	no			yes
SN07008	ANB139	79	70-79 years	>=65 year	F	Y	Y	Y	CKD-701	Subretinal Fluid	SRF	Month 12	no			yes
SN07009	ANB140	84	80-89 years	>=65 year	M	Y	Y	Y	Lucentis	Subretinal Fluid	SRF	Month 3	no			yes
SN07009	ANB140	84	80-89 years	>=65 year	M	Y	Y	Y	Lucentis	Subretinal Fluid	SRF	Month 6	yes			yes
SN07009	ANB140	84	80-89 years	>=65 year	M	Y	Y	Y	Lucentis	Subretinal Fluid	SRF	Month 12	no			yes
SN07010	ANB169	67	60-69 years	>=65 year	F	Y	Y	Y	CKD-701	Subretinal Fluid	SRF	Month 3	no			no
SN07010	ANB169	67	60-69 years	>=65 year	F	Y	Y	Y	CKD-701	Subretinal Fluid	SRF	Month 6	no			no
SN07010	ANB169	67	60-69 years	>=65 year	F	Y	Y	Y	CKD-701	Subretinal Fluid	SRF	Month 12	no			no
SN07011	ANA078	81	80-89 years	>=65 year	M	Y	Y	Y	CKD-701	Subretinal Fluid	SRF	Month 3	no			yes
SN07011	ANA078	81	80-89 years	>=65 year	M	Y	Y	Y	CKD-701	Subretinal Fluid	SRF	Month 6	no			yes
SN07011	ANA078	81	80-89 years	>=65 year	M	Y	Y	Y	CKD-701	Subretinal Fluid	SRF	Month 12	no			yes
SN07012	ANA080	63	60-69 years	<65 years	M	Y	Y	Y	Lucentis	Subretinal Fluid	SRF	Month 3	no			yes
SN07012	ANA080	63	60-69 years	<65 years	M	Y	Y	Y	Lucentis	Subretinal Fluid	SRF	Month 6	yes			yes
SN07012	ANA080	63	60-69 years	<65 years	M	Y	Y	Y	Lucentis	Subretinal Fluid	SRF	Month 12	yes			yes
SN07014	ANA081	70	70-79 years	>=65 year	M	Y	Y	Y	Lucentis	Subretinal Fluid	SRF	Month 3	no			yes
SN07014	ANA081	70	70-79 years	>=65 year	M	Y	Y	Y	Lucentis	Subretinal Fluid	SRF	Month 6	no			yes
SN07014	ANA081	70	70-79 years	>=65 year	M	Y	Y	Y	Lucentis	Subretinal Fluid	SRF	Month 12	no			yes
SN07016	ANA091	67	60-69 years	>=65 year	M	Y	Y	Y	Lucentis	Subretinal Fluid	SRF	Month 3	yes			yes
SN07016	ANA091	67	60-69 years	>=65 year	M	Y	Y	Y	Lucentis	Subretinal Fluid	SRF	Month 6	yes			yes
SN07016	ANA091	67	60-69 years	>=65 year	M	Y	Y	Y	Lucentis	Subretinal Fluid	SRF	Month 12	yes			yes
SN07017	ANA099	81	80-89 years	>=65 year	F	Y	Y	Y	Lucentis	Subretinal Fluid	SRF	Month 3	no			yes
SN07017	ANA099	81	80-89 years	>=65 year	F	Y	Y	Y	Lucentis	Subretinal Fluid	SRF	Month 6	no			yes
SN07017	ANA099	81	80-89 years	>=65 year	F	Y	Y	Y	Lucentis	Subretinal Fluid	SRF	Month 12	no			yes
SN08001	ANA025	74	70-79 years	>=65 year	M	Y	Y	Y	CKD-701	Subretinal Fluid	SRF	Month 3	yes			yes
SN08001	ANA025	74	70-79 years	>=65 year	M	Y	Y	Y	CKD-701	Subretinal Fluid	SRF	Month 6	yes			yes
SN08001	ANA025	74	70-79 years	>=65 year	M	Y	Y	Y	CKD-701	Subretinal Fluid	SRF	Month 12	no			yes
SN08002	ANB005	58	50-59 years	<65 years	M	Y	Y	Y	CKD-701	Subretinal Fluid	SRF	Month 3	yes			yes
SN08002	ANB005	58	50-59 years	<65 years	M	Y	Y	Y	CKD-701	Subretinal Fluid	SRF	Month 6	yes			yes
SN08002	ANB005	58	50-59 years	<65 years	M	Y	Y	Y	CKD-701	Subretinal Fluid	SRF	Month 12	no			yes
SN08003	ANA035	80	80-89 years	>=65 year	M	Y	Y	Y	CKD-701	Subretinal Fluid	SRF	Month 3	no			yes
SN08003	ANA035	80	80-89 years	>=65 year	M	Y	Y	Y	CKD-701	Subretinal Fluid	SRF	Month 6	no			yes
SN08003	ANA035	80	80-89 years	>=65 year	M	Y	Y	Y	CKD-701	Subretinal Fluid	SRF	Month 12	yes			yes
SN08004	ANB052	50	50-59 years	<65 years	F	Y	Y	Y	Lucentis	Subretinal Fluid	SRF	Month 3	yes			yes
SN08004	ANB052	50	50-59 years	<65 years	F	Y	Y	Y	Lucentis	Subretinal Fluid	SRF	Month 6	yes			yes
SN08004	ANB052	50	50-59 years	<65 years	F	Y	Y	Y	Lucentis	Subretinal Fluid	SRF	Month 12	yes			yes
SN08005	ANB053	80	80-89 years	>=65 year	M	Y	Y	Y	CKD-701	Subretinal Fluid	SRF	Month 3	no			yes
SN08005	ANB053	80	80-89 years	>=65 year	M	Y	Y	Y	CKD-701	Subretinal Fluid	SRF	Month 6	no			yes
SN08005	ANB053	80	80-89 years	>=65 year	M	Y	Y	Y	CKD-701	Subretinal Fluid	SRF	Month 12	no			yes
SN08006	ANB016	69	60-69 years	>=65 year	M	Y	Y	Y	Lucentis	Subretinal Fluid	SRF	Month 3	yes			yes
SN08006	ANB016	69	60-69 years	>=65 year	M	Y	Y	Y	Lucentis	Subretinal Fluid	SRF	Month 6	yes			yes
SN08006	ANB016	69	60-69 years	>=65 year	M	Y	Y	Y	Lucentis	Subretinal Fluid	SRF	Month 12	yes			yes
SN08007	ANA042	65	60-69 years	>=65 year	M	Y	Y	Y	CKD-701	Subretinal Fluid	SRF	Month 3	no			no
SN08007	ANA042	65	60-69 years	>=65 year	M	Y	Y	Y	CKD-701	Subretinal Fluid	SRF	Month 6	no			no
SN08007	ANA042	65	60-69 years	>=65 year	M	Y	Y	Y	CKD-701	Subretinal Fluid	SRF	Month 12	no			no
SN08008	ANB083	69	60-69 years	>=65 year	F	Y	Y	Y	CKD-701	Subretinal Fluid	SRF	Month 3	no			yes
SN08008	ANB083	69	60-69 years	>=65 year	F	Y	Y	Y	CKD-701	Subretinal Fluid	SRF	Month 6	no			yes
SN08008	ANB083	69	60-69 years	>=65 year	F	Y	Y	Y	CKD-701	Subretinal Fluid	SRF	Month 12	no			yes
SN08009	ANB088	56	50-59 years	<65 years	M	Y	Y	Y	CKD-701	Subretinal Fluid	SRF	Month 3	yes			yes
SN08009	ANB088	56	50-59 years	<65 years	M	Y	Y	Y	CKD-701	Subretinal Fluid	SRF	Month 6	yes			yes
SN08009	ANB088	56	50-59 years	<65 years	M	Y	Y	Y	CKD-701	Subretinal Fluid	SRF	Month 12	yes			yes			LOCF
SN08010	ANB089	78	70-79 years	>=65 year	M	Y	Y	Y	CKD-701	Subretinal Fluid	SRF	Month 3	no			no
SN08010	ANB089	78	70-79 years	>=65 year	M	Y	Y	Y	CKD-701	Subretinal Fluid	SRF	Month 6	no			no
SN08010	ANB089	78	70-79 years	>=65 year	M	Y	Y	Y	CKD-701	Subretinal Fluid	SRF	Month 12	no			no
SN08011	ANB108	78	70-79 years	>=65 year	F	Y	N	Y	Lucentis	Subretinal Fluid	SRF	Month 3	no			yes
SN08011	ANB108	78	70-79 years	>=65 year	F	Y	N	Y	Lucentis	Subretinal Fluid	SRF	Month 6	no			yes
SN08011	ANB108	78	70-79 years	>=65 year	F	Y	N	Y	Lucentis	Subretinal Fluid	SRF	Month 12	no			yes
SN08012	ANB114	74	70-79 years	>=65 year	F	Y	Y	Y	CKD-701	Subretinal Fluid	SRF	Month 3	no			yes
SN08012	ANB114	74	70-79 years	>=65 year	F	Y	Y	Y	CKD-701	Subretinal Fluid	SRF	Month 6	no			yes
SN08012	ANB114	74	70-79 years	>=65 year	F	Y	Y	Y	CKD-701	Subretinal Fluid	SRF	Month 12	no			yes
SN08014	ANA063	81	80-89 years	>=65 year	F	Y	Y	Y	CKD-701	Subretinal Fluid	SRF	Month 3	no			yes
SN08014	ANA063	81	80-89 years	>=65 year	F	Y	Y	Y	CKD-701	Subretinal Fluid	SRF	Month 6	no			yes
SN08014	ANA063	81	80-89 years	>=65 year	F	Y	Y	Y	CKD-701	Subretinal Fluid	SRF	Month 12	no			yes
SN08015	ANA064	73	70-79 years	>=65 year	M	Y	Y	Y	Lucentis	Subretinal Fluid	SRF	Month 3	yes			yes
SN08015	ANA064	73	70-79 years	>=65 year	M	Y	Y	Y	Lucentis	Subretinal Fluid	SRF	Month 6	yes			yes
SN08015	ANA064	73	70-79 years	>=65 year	M	Y	Y	Y	Lucentis	Subretinal Fluid	SRF	Month 12	yes			yes
SN08016	ANB146	61	60-69 years	<65 years	F	Y	Y	Y	Lucentis	Subretinal Fluid	SRF	Month 3	no			yes
SN08016	ANB146	61	60-69 years	<65 years	F	Y	Y	Y	Lucentis	Subretinal Fluid	SRF	Month 6	no			yes
SN08016	ANB146	61	60-69 years	<65 years	F	Y	Y	Y	Lucentis	Subretinal Fluid	SRF	Month 12	yes			yes			LOCF
SN08017	ANA072	57	50-59 years	<65 years	M	Y	Y	Y	Lucentis	Subretinal Fluid	SRF	Month 3	no			yes
SN08017	ANA072	57	50-59 years	<65 years	M	Y	Y	Y	Lucentis	Subretinal Fluid	SRF	Month 6	no			yes
SN08017	ANA072	57	50-59 years	<65 years	M	Y	Y	Y	Lucentis	Subretinal Fluid	SRF	Month 12	no			yes
SN08018	ANB177	82	80-89 years	>=65 year	F	Y	Y	Y	CKD-701	Subretinal Fluid	SRF	Month 3	no			yes
SN08018	ANB177	82	80-89 years	>=65 year	F	Y	Y	Y	CKD-701	Subretinal Fluid	SRF	Month 6	no			yes
SN08018	ANB177	82	80-89 years	>=65 year	F	Y	Y	Y	CKD-701	Subretinal Fluid	SRF	Month 12	no			yes
SN08019	ANA076	58	50-59 years	<65 years	M	Y	Y	Y	Lucentis	Subretinal Fluid	SRF	Month 3	no			yes
SN08019	ANA076	58	50-59 years	<65 years	M	Y	Y	Y	Lucentis	Subretinal Fluid	SRF	Month 6	no			yes
SN08019	ANA076	58	50-59 years	<65 years	M	Y	Y	Y	Lucentis	Subretinal Fluid	SRF	Month 12	no			yes
SN08020	ANB189	58	50-59 years	<65 years	M	Y	Y	Y	Lucentis	Subretinal Fluid	SRF	Month 3	yes			yes
SN08020	ANB189	58	50-59 years	<65 years	M	Y	Y	Y	Lucentis	Subretinal Fluid	SRF	Month 6	yes			yes
SN08020	ANB189	58	50-59 years	<65 years	M	Y	Y	Y	Lucentis	Subretinal Fluid	SRF	Month 12	no			yes
SN08021	ANA090	54	50-59 years	<65 years	M	Y	Y	Y	CKD-701	Subretinal Fluid	SRF	Month 3	yes			yes
SN08021	ANA090	54	50-59 years	<65 years	M	Y	Y	Y	CKD-701	Subretinal Fluid	SRF	Month 6	no			yes
SN08021	ANA090	54	50-59 years	<65 years	M	Y	Y	Y	CKD-701	Subretinal Fluid	SRF	Month 12	no			yes
SN08022	ANA097	61	60-69 years	<65 years	M	Y	Y	Y	CKD-701	Subretinal Fluid	SRF	Month 3	yes			yes
SN08022	ANA097	61	60-69 years	<65 years	M	Y	Y	Y	CKD-701	Subretinal Fluid	SRF	Month 6	yes			yes
SN08022	ANA097	61	60-69 years	<65 years	M	Y	Y	Y	CKD-701	Subretinal Fluid	SRF	Month 12	yes			yes
SN08023	ANA102	82	80-89 years	>=65 year	F	Y	Y	Y	Lucentis	Subretinal Fluid	SRF	Month 3	no			yes
SN08023	ANA102	82	80-89 years	>=65 year	F	Y	Y	Y	Lucentis	Subretinal Fluid	SRF	Month 6	no			yes
SN08023	ANA102	82	80-89 years	>=65 year	F	Y	Y	Y	Lucentis	Subretinal Fluid	SRF	Month 12	no			yes
SN09001	ANB079	90	≥90 years	>=65 year	M	Y	Y	Y	CKD-701	Subretinal Fluid	SRF	Month 3	no			yes
SN09001	ANB079	90	≥90 years	>=65 year	M	Y	Y	Y	CKD-701	Subretinal Fluid	SRF	Month 6	no			yes
SN09001	ANB079	90	≥90 years	>=65 year	M	Y	Y	Y	CKD-701	Subretinal Fluid	SRF	Month 12	no			yes
SN09003	ANB019	89	80-89 years	>=65 year	F	Y	Y	Y	CKD-701	Subretinal Fluid	SRF	Month 3	no			yes
SN09003	ANB019	89	80-89 years	>=65 year	F	Y	Y	Y	CKD-701	Subretinal Fluid	SRF	Month 6	no			yes
SN09003	ANB019	89	80-89 years	>=65 year	F	Y	Y	Y	CKD-701	Subretinal Fluid	SRF	Month 12	no			yes			LOCF
SN09004	ANB087	80	80-89 years	>=65 year	M	Y	Y	Y	CKD-701	Subretinal Fluid	SRF	Month 3	no			yes
SN09004	ANB087	80	80-89 years	>=65 year	M	Y	Y	Y	CKD-701	Subretinal Fluid	SRF	Month 6	no			yes
SN09004	ANB087	80	80-89 years	>=65 year	M	Y	Y	Y	CKD-701	Subretinal Fluid	SRF	Month 12	yes			yes
SN09005	ANB097	81	80-89 years	>=65 year	M	Y	Y	Y	CKD-701	Subretinal Fluid	SRF	Month 3	no			yes
SN09005	ANB097	81	80-89 years	>=65 year	M	Y	Y	Y	CKD-701	Subretinal Fluid	SRF	Month 6	no			yes
SN09005	ANB097	81	80-89 years	>=65 year	M	Y	Y	Y	CKD-701	Subretinal Fluid	SRF	Month 12	no			yes
SN09006	ANB126	69	60-69 years	>=65 year	M	Y	Y	Y	CKD-701	Subretinal Fluid	SRF	Month 3	yes			yes
SN09006	ANB126	69	60-69 years	>=65 year	M	Y	Y	Y	CKD-701	Subretinal Fluid	SRF	Month 6	yes			yes
SN09006	ANB126	69	60-69 years	>=65 year	M	Y	Y	Y	CKD-701	Subretinal Fluid	SRF	Month 12	no			yes
SN09007	ANB133	70	70-79 years	>=65 year	M	Y	Y	Y	CKD-701	Subretinal Fluid	SRF	Month 3	yes			yes
SN09007	ANB133	70	70-79 years	>=65 year	M	Y	Y	Y	CKD-701	Subretinal Fluid	SRF	Month 6	yes			yes
SN09007	ANB133	70	70-79 years	>=65 year	M	Y	Y	Y	CKD-701	Subretinal Fluid	SRF	Month 12	yes			yes
SN10002	ANA027	74	70-79 years	>=65 year	M	Y	Y	Y	Lucentis	Subretinal Fluid	SRF	Month 3	no			yes
SN10002	ANA027	74	70-79 years	>=65 year	M	Y	Y	Y	Lucentis	Subretinal Fluid	SRF	Month 6	no			yes
SN10002	ANA027	74	70-79 years	>=65 year	M	Y	Y	Y	Lucentis	Subretinal Fluid	SRF	Month 12	no			yes
SN10003	ANB046	85	80-89 years	>=65 year	F	Y	Y	Y	Lucentis	Subretinal Fluid	SRF	Month 3	no			no
SN10003	ANB046	85	80-89 years	>=65 year	F	Y	Y	Y	Lucentis	Subretinal Fluid	SRF	Month 6	no			no
SN10003	ANB046	85	80-89 years	>=65 year	F	Y	Y	Y	Lucentis	Subretinal Fluid	SRF	Month 12	yes			no
SN10005	ANA065	60	60-69 years	<65 years	M	Y	Y	Y	Lucentis	Subretinal Fluid	SRF	Month 3	no			yes
SN10005	ANA065	60	60-69 years	<65 years	M	Y	Y	Y	Lucentis	Subretinal Fluid	SRF	Month 6	yes			yes
SN10005	ANA065	60	60-69 years	<65 years	M	Y	Y	Y	Lucentis	Subretinal Fluid	SRF	Month 12	no			yes
SN10006	ANB147	78	70-79 years	>=65 year	F	Y	Y	Y	CKD-701	Subretinal Fluid	SRF	Month 3	no			yes
SN10006	ANB147	78	70-79 years	>=65 year	F	Y	Y	Y	CKD-701	Subretinal Fluid	SRF	Month 6	no			yes
SN10006	ANB147	78	70-79 years	>=65 year	F	Y	Y	Y	CKD-701	Subretinal Fluid	SRF	Month 12	no			yes
SN10008	ANA093	57	50-59 years	<65 years	M	Y	Y	Y	CKD-701	Subretinal Fluid	SRF	Month 3	no			yes
SN10008	ANA093	57	50-59 years	<65 years	M	Y	Y	Y	CKD-701	Subretinal Fluid	SRF	Month 6	no			yes
SN10008	ANA093	57	50-59 years	<65 years	M	Y	Y	Y	CKD-701	Subretinal Fluid	SRF	Month 12	no			yes
SN10009	ANB216	70	70-79 years	>=65 year	F	Y	Y	Y	Lucentis	Subretinal Fluid	SRF	Month 3	no			yes
SN10009	ANB216	70	70-79 years	>=65 year	F	Y	Y	Y	Lucentis	Subretinal Fluid	SRF	Month 6	yes			yes
SN10009	ANB216	70	70-79 years	>=65 year	F	Y	Y	Y	Lucentis	Subretinal Fluid	SRF	Month 12	no			yes
SN11001	ANB006	71	70-79 years	>=65 year	F	Y	Y	Y	CKD-701	Subretinal Fluid	SRF	Month 3	no			yes
SN11001	ANB006	71	70-79 years	>=65 year	F	Y	Y	Y	CKD-701	Subretinal Fluid	SRF	Month 6	yes			yes
SN11001	ANB006	71	70-79 years	>=65 year	F	Y	Y	Y	CKD-701	Subretinal Fluid	SRF	Month 12	no			yes
SN11002	ANB042	82	80-89 years	>=65 year	M	Y	Y	Y	Lucentis	Subretinal Fluid	SRF	Month 3	no			yes
SN11002	ANB042	82	80-89 years	>=65 year	M	Y	Y	Y	Lucentis	Subretinal Fluid	SRF	Month 6	no			yes
SN11002	ANB042	82	80-89 years	>=65 year	M	Y	Y	Y	Lucentis	Subretinal Fluid	SRF	Month 12	no			yes
SN11003	ANA033	85	80-89 years	>=65 year	F	Y	Y	Y	CKD-701	Subretinal Fluid	SRF	Month 3	yes			yes
SN11003	ANA033	85	80-89 years	>=65 year	F	Y	Y	Y	CKD-701	Subretinal Fluid	SRF	Month 6	yes			yes
SN11003	ANA033	85	80-89 years	>=65 year	F	Y	Y	Y	CKD-701	Subretinal Fluid	SRF	Month 12	yes			yes
SN11004	ANB047	72	70-79 years	>=65 year	M	Y	Y	Y	CKD-701	Subretinal Fluid	SRF	Month 3	no			yes
SN11004	ANB047	72	70-79 years	>=65 year	M	Y	Y	Y	CKD-701	Subretinal Fluid	SRF	Month 6	no			yes
SN11004	ANB047	72	70-79 years	>=65 year	M	Y	Y	Y	CKD-701	Subretinal Fluid	SRF	Month 12	no			yes
SN11005	ANB059	72	70-79 years	>=65 year	M	Y	Y	Y	Lucentis	Subretinal Fluid	SRF	Month 3	no			yes
SN11005	ANB059	72	70-79 years	>=65 year	M	Y	Y	Y	Lucentis	Subretinal Fluid	SRF	Month 6	no			yes
SN11005	ANB059	72	70-79 years	>=65 year	M	Y	Y	Y	Lucentis	Subretinal Fluid	SRF	Month 12	no			yes
SN11006	ANB064	79	70-79 years	>=65 year	M	Y	Y	Y	Lucentis	Subretinal Fluid	SRF	Month 3	no			yes
SN11006	ANB064	79	70-79 years	>=65 year	M	Y	Y	Y	Lucentis	Subretinal Fluid	SRF	Month 6	yes			yes
SN11006	ANB064	79	70-79 years	>=65 year	M	Y	Y	Y	Lucentis	Subretinal Fluid	SRF	Month 12	no			yes
SN11007	ANB069	78	70-79 years	>=65 year	M	Y	Y	Y	Lucentis	Subretinal Fluid	SRF	Month 3	no			yes
SN11007	ANB069	78	70-79 years	>=65 year	M	Y	Y	Y	Lucentis	Subretinal Fluid	SRF	Month 6	yes			yes
SN11007	ANB069	78	70-79 years	>=65 year	M	Y	Y	Y	Lucentis	Subretinal Fluid	SRF	Month 12	yes			yes
SN11008	ANB018	75	70-79 years	>=65 year	M	Y	Y	Y	Lucentis	Subretinal Fluid	SRF	Month 3	no			no
SN11008	ANB018	75	70-79 years	>=65 year	M	Y	Y	Y	Lucentis	Subretinal Fluid	SRF	Month 6	no			no
SN11008	ANB018	75	70-79 years	>=65 year	M	Y	Y	Y	Lucentis	Subretinal Fluid	SRF	Month 12	no			no
SN11009	ANB076	82	80-89 years	>=65 year	F	Y	Y	Y	Lucentis	Subretinal Fluid	SRF	Month 3	no			yes
SN11009	ANB076	82	80-89 years	>=65 year	F	Y	Y	Y	Lucentis	Subretinal Fluid	SRF	Month 6	no			yes
SN11009	ANB076	82	80-89 years	>=65 year	F	Y	Y	Y	Lucentis	Subretinal Fluid	SRF	Month 12	no			yes			LOCF
SN11010	ANB082	74	70-79 years	>=65 year	M	Y	Y	Y	CKD-701	Subretinal Fluid	SRF	Month 3	no			yes
SN11010	ANB082	74	70-79 years	>=65 year	M	Y	Y	Y	CKD-701	Subretinal Fluid	SRF	Month 6	yes			yes
SN11010	ANB082	74	70-79 years	>=65 year	M	Y	Y	Y	CKD-701	Subretinal Fluid	SRF	Month 12	no			yes
SN11013	ANB120	77	70-79 years	>=65 year	M	Y	Y	Y	Lucentis	Subretinal Fluid	SRF	Month 3	no			yes
SN11013	ANB120	77	70-79 years	>=65 year	M	Y	Y	Y	Lucentis	Subretinal Fluid	SRF	Month 6	no			yes
SN11013	ANB120	77	70-79 years	>=65 year	M	Y	Y	Y	Lucentis	Subretinal Fluid	SRF	Month 12	no			yes
SN11014	ANB127	72	70-79 years	>=65 year	M	Y	Y	Y	CKD-701	Subretinal Fluid	SRF	Month 3	yes			yes
SN11014	ANB127	72	70-79 years	>=65 year	M	Y	Y	Y	CKD-701	Subretinal Fluid	SRF	Month 6	yes			yes
SN11014	ANB127	72	70-79 years	>=65 year	M	Y	Y	Y	CKD-701	Subretinal Fluid	SRF	Month 12	yes			yes
SN11015	ANA062	58	50-59 years	<65 years	F	Y	Y	Y	CKD-701	Subretinal Fluid	SRF	Month 3	yes			yes
SN11015	ANA062	58	50-59 years	<65 years	F	Y	Y	Y	CKD-701	Subretinal Fluid	SRF	Month 6	yes			yes
SN11015	ANA062	58	50-59 years	<65 years	F	Y	Y	Y	CKD-701	Subretinal Fluid	SRF	Month 12	yes			yes
SN11016	ANB136	81	80-89 years	>=65 year	F	Y	Y	Y	Lucentis	Subretinal Fluid	SRF	Month 3	no			yes
SN11016	ANB136	81	80-89 years	>=65 year	F	Y	Y	Y	Lucentis	Subretinal Fluid	SRF	Month 6	no			yes
SN11016	ANB136	81	80-89 years	>=65 year	F	Y	Y	Y	Lucentis	Subretinal Fluid	SRF	Month 12	no			yes
SN11017	ANA069	79	70-79 years	>=65 year	M	Y	Y	Y	CKD-701	Subretinal Fluid	SRF	Month 3	no			yes
SN11017	ANA069	79	70-79 years	>=65 year	M	Y	Y	Y	CKD-701	Subretinal Fluid	SRF	Month 6	no			yes
SN11017	ANA069	79	70-79 years	>=65 year	M	Y	Y	Y	CKD-701	Subretinal Fluid	SRF	Month 12	no			yes
SN11018	ANA070	80	80-89 years	>=65 year	M	Y	N	Y	Lucentis	Subretinal Fluid	SRF	Month 3	no			no
SN11018	ANA070	80	80-89 years	>=65 year	M	Y	N	Y	Lucentis	Subretinal Fluid	SRF	Month 6	no			no
SN11018	ANA070	80	80-89 years	>=65 year	M	Y	N	Y	Lucentis	Subretinal Fluid	SRF	Month 12	no			no
SN11019	ANB170	90	≥90 years	>=65 year	M	Y	Y	Y	Lucentis	Subretinal Fluid	SRF	Month 3	yes			yes
SN11019	ANB170	90	≥90 years	>=65 year	M	Y	Y	Y	Lucentis	Subretinal Fluid	SRF	Month 6	no			yes			LOCF
SN11019	ANB170	90	≥90 years	>=65 year	M	Y	Y	Y	Lucentis	Subretinal Fluid	SRF	Month 12	no			yes
SN11020	ANB175	70	70-79 years	>=65 year	F	Y	Y	Y	CKD-701	Subretinal Fluid	SRF	Month 3	yes			yes
SN11020	ANB175	70	70-79 years	>=65 year	F	Y	Y	Y	CKD-701	Subretinal Fluid	SRF	Month 6	yes			yes
SN11020	ANB175	70	70-79 years	>=65 year	F	Y	Y	Y	CKD-701	Subretinal Fluid	SRF	Month 12	yes			yes
SN13001	ANB034	74	70-79 years	>=65 year	F	Y	Y	Y	Lucentis	Subretinal Fluid	SRF	Month 3	no			yes
SN13001	ANB034	74	70-79 years	>=65 year	F	Y	Y	Y	Lucentis	Subretinal Fluid	SRF	Month 6	no			yes
SN13001	ANB034	74	70-79 years	>=65 year	F	Y	Y	Y	Lucentis	Subretinal Fluid	SRF	Month 12	no			yes
SN13002	ANB038	70	70-79 years	>=65 year	M	Y	Y	Y	Lucentis	Subretinal Fluid	SRF	Month 3	no			yes
SN13002	ANB038	70	70-79 years	>=65 year	M	Y	Y	Y	Lucentis	Subretinal Fluid	SRF	Month 6	no			yes
SN13002	ANB038	70	70-79 years	>=65 year	M	Y	Y	Y	Lucentis	Subretinal Fluid	SRF	Month 12	no			yes
SN13003	ANB043	58	50-59 years	<65 years	F	Y	Y	Y	CKD-701	Subretinal Fluid	SRF	Month 3	no			yes
SN13003	ANB043	58	50-59 years	<65 years	F	Y	Y	Y	CKD-701	Subretinal Fluid	SRF	Month 6	no			yes
SN13003	ANB043	58	50-59 years	<65 years	F	Y	Y	Y	CKD-701	Subretinal Fluid	SRF	Month 12	no			yes
SN13006	ANB075	78	70-79 years	>=65 year	F	Y	Y	Y	CKD-701	Subretinal Fluid	SRF	Month 3	no			yes
SN13006	ANB075	78	70-79 years	>=65 year	F	Y	Y	Y	CKD-701	Subretinal Fluid	SRF	Month 6	no			yes
SN13006	ANB075	78	70-79 years	>=65 year	F	Y	Y	Y	CKD-701	Subretinal Fluid	SRF	Month 12	no			yes
SN13007	ANB081	75	70-79 years	>=65 year	M	Y	Y	Y	Lucentis	Subretinal Fluid	SRF	Month 3	no			yes
SN13007	ANB081	75	70-79 years	>=65 year	M	Y	Y	Y	Lucentis	Subretinal Fluid	SRF	Month 6	yes			yes
SN13007	ANB081	75	70-79 years	>=65 year	M	Y	Y	Y	Lucentis	Subretinal Fluid	SRF	Month 12	no			yes
SN13008	ANB080	79	70-79 years	>=65 year	F	Y	Y	Y	Lucentis	Subretinal Fluid	SRF	Month 3	no			no
SN13008	ANB080	79	70-79 years	>=65 year	F	Y	Y	Y	Lucentis	Subretinal Fluid	SRF	Month 6	no			no
SN13008	ANB080	79	70-79 years	>=65 year	F	Y	Y	Y	Lucentis	Subretinal Fluid	SRF	Month 12	no			no
SN13009	ANB150	78	70-79 years	>=65 year	F	Y	Y	Y	Lucentis	Subretinal Fluid	SRF	Month 3	no			no
SN13009	ANB150	78	70-79 years	>=65 year	F	Y	Y	Y	Lucentis	Subretinal Fluid	SRF	Month 6	no			no
SN13009	ANB150	78	70-79 years	>=65 year	F	Y	Y	Y	Lucentis	Subretinal Fluid	SRF	Month 12	no			no
SN13010	ANB153	65	60-69 years	>=65 year	F	Y	Y	Y	CKD-701	Subretinal Fluid	SRF	Month 3	yes			yes
SN13010	ANB153	65	60-69 years	>=65 year	F	Y	Y	Y	CKD-701	Subretinal Fluid	SRF	Month 6	no			yes
SN13010	ANB153	65	60-69 years	>=65 year	F	Y	Y	Y	CKD-701	Subretinal Fluid	SRF	Month 12	yes			yes
SN13011	ANB162	82	80-89 years	>=65 year	M	Y	Y	Y	Lucentis	Subretinal Fluid	SRF	Month 3	no			yes
SN13011	ANB162	82	80-89 years	>=65 year	M	Y	Y	Y	Lucentis	Subretinal Fluid	SRF	Month 6	no			yes
SN13011	ANB162	82	80-89 years	>=65 year	M	Y	Y	Y	Lucentis	Subretinal Fluid	SRF	Month 12	yes			yes
SN13012	ANB193	74	70-79 years	>=65 year	M	Y	Y	Y	CKD-701	Subretinal Fluid	SRF	Month 3	yes			yes
SN13012	ANB193	74	70-79 years	>=65 year	M	Y	Y	Y	CKD-701	Subretinal Fluid	SRF	Month 6	yes			yes
SN13012	ANB193	74	70-79 years	>=65 year	M	Y	Y	Y	CKD-701	Subretinal Fluid	SRF	Month 12	no			yes
SN14001	ANB027	59	50-59 years	<65 years	M	Y	Y	Y	Lucentis	Subretinal Fluid	SRF	Month 3	no			yes
SN14001	ANB027	59	50-59 years	<65 years	M	Y	Y	Y	Lucentis	Subretinal Fluid	SRF	Month 6	no			yes
SN14001	ANB027	59	50-59 years	<65 years	M	Y	Y	Y	Lucentis	Subretinal Fluid	SRF	Month 12	no			yes
SN14002	ANB007	76	70-79 years	>=65 year	F	Y	Y	Y	Lucentis	Subretinal Fluid	SRF	Month 3	no			no
SN14002	ANB007	76	70-79 years	>=65 year	F	Y	Y	Y	Lucentis	Subretinal Fluid	SRF	Month 6	no			no
SN14002	ANB007	76	70-79 years	>=65 year	F	Y	Y	Y	Lucentis	Subretinal Fluid	SRF	Month 12	no			no
SN14003	ANB009	80	80-89 years	>=65 year	F	Y	Y	Y	Lucentis	Subretinal Fluid	SRF	Month 3	no			no
SN14003	ANB009	80	80-89 years	>=65 year	F	Y	Y	Y	Lucentis	Subretinal Fluid	SRF	Month 6	no			no
SN14003	ANB009	80	80-89 years	>=65 year	F	Y	Y	Y	Lucentis	Subretinal Fluid	SRF	Month 12	no			no
SN14004	ANB012	73	70-79 years	>=65 year	F	Y	Y	Y	CKD-701	Subretinal Fluid	SRF	Month 3	no			yes
SN14004	ANB012	73	70-79 years	>=65 year	F	Y	Y	Y	CKD-701	Subretinal Fluid	SRF	Month 6	no			yes
SN14004	ANB012	73	70-79 years	>=65 year	F	Y	Y	Y	CKD-701	Subretinal Fluid	SRF	Month 12	yes			yes
SN14006	ANA039	82	80-89 years	>=65 year	F	Y	Y	Y	CKD-701	Subretinal Fluid	SRF	Month 3	no			yes
SN14006	ANA039	82	80-89 years	>=65 year	F	Y	Y	Y	CKD-701	Subretinal Fluid	SRF	Month 6	no			yes
SN14006	ANA039	82	80-89 years	>=65 year	F	Y	Y	Y	CKD-701	Subretinal Fluid	SRF	Month 12	no			yes
SN14007	ANB015	84	80-89 years	>=65 year	F	Y	Y	Y	CKD-701	Subretinal Fluid	SRF	Month 3	no			yes
SN14007	ANB015	84	80-89 years	>=65 year	F	Y	Y	Y	CKD-701	Subretinal Fluid	SRF	Month 6	no			yes
SN14007	ANB015	84	80-89 years	>=65 year	F	Y	Y	Y	CKD-701	Subretinal Fluid	SRF	Month 12	no			yes
SN14008	ANB022	66	60-69 years	>=65 year	M	Y	Y	Y	CKD-701	Subretinal Fluid	SRF	Month 3	no			yes
SN14008	ANB022	66	60-69 years	>=65 year	M	Y	Y	Y	CKD-701	Subretinal Fluid	SRF	Month 6	yes			yes
SN14008	ANB022	66	60-69 years	>=65 year	M	Y	Y	Y	CKD-701	Subretinal Fluid	SRF	Month 12	yes			yes
SN14009	ANB100	60	60-69 years	<65 years	F	Y	Y	Y	Lucentis	Subretinal Fluid	SRF	Month 3	no			yes
SN14009	ANB100	60	60-69 years	<65 years	F	Y	Y	Y	Lucentis	Subretinal Fluid	SRF	Month 6	no			yes
SN14009	ANB100	60	60-69 years	<65 years	F	Y	Y	Y	Lucentis	Subretinal Fluid	SRF	Month 12	yes			yes
SN14012	ANB024	71	70-79 years	>=65 year	M	Y	Y	Y	Lucentis	Subretinal Fluid	SRF	Month 3	yes			yes
SN14012	ANB024	71	70-79 years	>=65 year	M	Y	Y	Y	Lucentis	Subretinal Fluid	SRF	Month 6	yes			yes
SN14012	ANB024	71	70-79 years	>=65 year	M	Y	Y	Y	Lucentis	Subretinal Fluid	SRF	Month 12	yes			yes
SN14014	ANB157	75	70-79 years	>=65 year	M	Y	Y	Y	Lucentis	Subretinal Fluid	SRF	Month 3	no			yes
SN14014	ANB157	75	70-79 years	>=65 year	M	Y	Y	Y	Lucentis	Subretinal Fluid	SRF	Month 6	yes			yes
SN14014	ANB157	75	70-79 years	>=65 year	M	Y	Y	Y	Lucentis	Subretinal Fluid	SRF	Month 12	yes			yes
SN14015	ANB337	60	60-69 years	<65 years	F	Y	Y	Y	Lucentis	Subretinal Fluid	SRF	Month 3	no			yes
SN14015	ANB337	60	60-69 years	<65 years	F	Y	Y	Y	Lucentis	Subretinal Fluid	SRF	Month 6	no			yes
SN14015	ANB337	60	60-69 years	<65 years	F	Y	Y	Y	Lucentis	Subretinal Fluid	SRF	Month 12	no			yes
SN14017	ANB183	73	70-79 years	>=65 year	M	Y	Y	Y	CKD-701	Subretinal Fluid	SRF	Month 3	no			yes
SN14017	ANB183	73	70-79 years	>=65 year	M	Y	Y	Y	CKD-701	Subretinal Fluid	SRF	Month 6	yes			yes
SN14017	ANB183	73	70-79 years	>=65 year	M	Y	Y	Y	CKD-701	Subretinal Fluid	SRF	Month 12	yes			yes
SN14018	ANB196	55	50-59 years	<65 years	F	Y	Y	Y	Lucentis	Subretinal Fluid	SRF	Month 3	no			yes
SN14018	ANB196	55	50-59 years	<65 years	F	Y	Y	Y	Lucentis	Subretinal Fluid	SRF	Month 6	no			yes
SN14018	ANB196	55	50-59 years	<65 years	F	Y	Y	Y	Lucentis	Subretinal Fluid	SRF	Month 12	no			yes
SN14019	ANB197	64	60-69 years	<65 years	M	Y	Y	Y	CKD-701	Subretinal Fluid	SRF	Month 3	yes			yes
SN14019	ANB197	64	60-69 years	<65 years	M	Y	Y	Y	CKD-701	Subretinal Fluid	SRF	Month 6	yes			yes
SN14019	ANB197	64	60-69 years	<65 years	M	Y	Y	Y	CKD-701	Subretinal Fluid	SRF	Month 12	yes			yes
SN14020	ANB198	81	80-89 years	>=65 year	F	Y	Y	Y	Lucentis	Subretinal Fluid	SRF	Month 3	no			no
SN14020	ANB198	81	80-89 years	>=65 year	F	Y	Y	Y	Lucentis	Subretinal Fluid	SRF	Month 6	no			no
SN14020	ANB198	81	80-89 years	>=65 year	F	Y	Y	Y	Lucentis	Subretinal Fluid	SRF	Month 12	no			no
SN14022	ANB338	75	70-79 years	>=65 year	F	Y	Y	Y	Lucentis	Subretinal Fluid	SRF	Month 3	no			yes
SN14022	ANB338	75	70-79 years	>=65 year	F	Y	Y	Y	Lucentis	Subretinal Fluid	SRF	Month 6	no			yes
SN14022	ANB338	75	70-79 years	>=65 year	F	Y	Y	Y	Lucentis	Subretinal Fluid	SRF	Month 12	no			yes
SN14023	ANB339	69	60-69 years	>=65 year	M	Y	Y	Y	CKD-701	Subretinal Fluid	SRF	Month 3	yes			yes
SN14023	ANB339	69	60-69 years	>=65 year	M	Y	Y	Y	CKD-701	Subretinal Fluid	SRF	Month 6	yes			yes
SN14023	ANB339	69	60-69 years	>=65 year	M	Y	Y	Y	CKD-701	Subretinal Fluid	SRF	Month 12	yes			yes
SN14024	ANA004	67	60-69 years	>=65 year	M	Y	Y	Y	CKD-701	Subretinal Fluid	SRF	Month 3	no			yes
SN14024	ANA004	67	60-69 years	>=65 year	M	Y	Y	Y	CKD-701	Subretinal Fluid	SRF	Month 6	no			yes
SN14024	ANA004	67	60-69 years	>=65 year	M	Y	Y	Y	CKD-701	Subretinal Fluid	SRF	Month 12	yes			yes
SN14025	ANB340	88	80-89 years	>=65 year	M	Y	Y	Y	CKD-701	Subretinal Fluid	SRF	Month 3	yes			yes
SN14025	ANB340	88	80-89 years	>=65 year	M	Y	Y	Y	CKD-701	Subretinal Fluid	SRF	Month 6	yes			yes
SN14025	ANB340	88	80-89 years	>=65 year	M	Y	Y	Y	CKD-701	Subretinal Fluid	SRF	Month 12	yes			yes
SN15001	ANB032	76	70-79 years	>=65 year	M	Y	Y	Y	CKD-701	Subretinal Fluid	SRF	Month 3	no			yes
SN15001	ANB032	76	70-79 years	>=65 year	M	Y	Y	Y	CKD-701	Subretinal Fluid	SRF	Month 6	yes			yes
SN15001	ANB032	76	70-79 years	>=65 year	M	Y	Y	Y	CKD-701	Subretinal Fluid	SRF	Month 12	yes			yes
SN15002	ANB014	76	70-79 years	>=65 year	M	Y	Y	Y	CKD-701	Subretinal Fluid	SRF	Month 3	yes			yes
SN15002	ANB014	76	70-79 years	>=65 year	M	Y	Y	Y	CKD-701	Subretinal Fluid	SRF	Month 6	no			yes
SN15002	ANB014	76	70-79 years	>=65 year	M	Y	Y	Y	CKD-701	Subretinal Fluid	SRF	Month 12	yes			yes
SN15004	ANB067	70	70-79 years	>=65 year	M	Y	Y	Y	Lucentis	Subretinal Fluid	SRF	Month 3	no			yes
SN15004	ANB067	70	70-79 years	>=65 year	M	Y	Y	Y	Lucentis	Subretinal Fluid	SRF	Month 6	no			yes
SN15004	ANB067	70	70-79 years	>=65 year	M	Y	Y	Y	Lucentis	Subretinal Fluid	SRF	Month 12	no			yes
SN15006	ANA047	65	60-69 years	>=65 year	M	Y	Y	Y	CKD-701	Subretinal Fluid	SRF	Month 3	no			yes
SN15006	ANA047	65	60-69 years	>=65 year	M	Y	Y	Y	CKD-701	Subretinal Fluid	SRF	Month 6	yes			yes
SN15006	ANA047	65	60-69 years	>=65 year	M	Y	Y	Y	CKD-701	Subretinal Fluid	SRF	Month 12	no			yes
SN15007	ANB098	87	80-89 years	>=65 year	M	Y	Y	Y	Lucentis	Subretinal Fluid	SRF	Month 3	no			yes
SN15007	ANB098	87	80-89 years	>=65 year	M	Y	Y	Y	Lucentis	Subretinal Fluid	SRF	Month 6	no			yes
SN15007	ANB098	87	80-89 years	>=65 year	M	Y	Y	Y	Lucentis	Subretinal Fluid	SRF	Month 12	no			yes
SN15008	ANB103	78	70-79 years	>=65 year	F	Y	Y	Y	CKD-701	Subretinal Fluid	SRF	Month 3	no			yes
SN15008	ANB103	78	70-79 years	>=65 year	F	Y	Y	Y	CKD-701	Subretinal Fluid	SRF	Month 6	no			yes
SN15008	ANB103	78	70-79 years	>=65 year	F	Y	Y	Y	CKD-701	Subretinal Fluid	SRF	Month 12	no			yes
SN15009	ANA056	77	70-79 years	>=65 year	M	Y	Y	Y	Lucentis	Subretinal Fluid	SRF	Month 3	no			yes
SN15009	ANA056	77	70-79 years	>=65 year	M	Y	Y	Y	Lucentis	Subretinal Fluid	SRF	Month 6	yes			yes
SN15009	ANA056	77	70-79 years	>=65 year	M	Y	Y	Y	Lucentis	Subretinal Fluid	SRF	Month 12	no			yes
SN15010	ANB111	77	70-79 years	>=65 year	F	Y	Y	Y	CKD-701	Subretinal Fluid	SRF	Month 3	no			yes
SN15010	ANB111	77	70-79 years	>=65 year	F	Y	Y	Y	CKD-701	Subretinal Fluid	SRF	Month 6	no			yes
SN15010	ANB111	77	70-79 years	>=65 year	F	Y	Y	Y	CKD-701	Subretinal Fluid	SRF	Month 12	no			yes
SN15012	ANB141	82	80-89 years	>=65 year	F	Y	Y	Y	Lucentis	Subretinal Fluid	SRF	Month 3	no			no
SN15012	ANB141	82	80-89 years	>=65 year	F	Y	Y	Y	Lucentis	Subretinal Fluid	SRF	Month 6	no			no
SN15012	ANB141	82	80-89 years	>=65 year	F	Y	Y	Y	Lucentis	Subretinal Fluid	SRF	Month 12	no			no
SN15014	ANB172	79	70-79 years	>=65 year	M	Y	Y	Y	CKD-701	Subretinal Fluid	SRF	Month 3	no			no
SN15014	ANB172	79	70-79 years	>=65 year	M	Y	Y	Y	CKD-701	Subretinal Fluid	SRF	Month 6	no			no
SN15014	ANB172	79	70-79 years	>=65 year	M	Y	Y	Y	CKD-701	Subretinal Fluid	SRF	Month 12	no			no
SN15015	ANB176	66	60-69 years	>=65 year	M	Y	Y	Y	CKD-701	Subretinal Fluid	SRF	Month 3	no			yes
SN15015	ANB176	66	60-69 years	>=65 year	M	Y	Y	Y	CKD-701	Subretinal Fluid	SRF	Month 6	yes			yes
SN15015	ANB176	66	60-69 years	>=65 year	M	Y	Y	Y	CKD-701	Subretinal Fluid	SRF	Month 12	no			yes
SN15017	ANA086	64	60-69 years	<65 years	M	Y	Y	Y	Lucentis	Subretinal Fluid	SRF	Month 3	yes			yes
SN15017	ANA086	64	60-69 years	<65 years	M	Y	Y	Y	Lucentis	Subretinal Fluid	SRF	Month 6	no			yes
SN15017	ANA086	64	60-69 years	<65 years	M	Y	Y	Y	Lucentis	Subretinal Fluid	SRF	Month 12	no			yes
SN15018	ANB204	87	80-89 years	>=65 year	F	Y	Y	Y	CKD-701	Subretinal Fluid	SRF	Month 3	yes			yes
SN15018	ANB204	87	80-89 years	>=65 year	F	Y	Y	Y	CKD-701	Subretinal Fluid	SRF	Month 6	no			yes
SN15018	ANB204	87	80-89 years	>=65 year	F	Y	Y	Y	CKD-701	Subretinal Fluid	SRF	Month 12	no			yes
SN15019	ANB218	84	80-89 years	>=65 year	M	Y	Y	Y	CKD-701	Subretinal Fluid	SRF	Month 3	yes			yes
SN15019	ANB218	84	80-89 years	>=65 year	M	Y	Y	Y	CKD-701	Subretinal Fluid	SRF	Month 6	yes			yes
SN15019	ANB218	84	80-89 years	>=65 year	M	Y	Y	Y	CKD-701	Subretinal Fluid	SRF	Month 12	no			yes
SN15020	ANB222	72	70-79 years	>=65 year	M	Y	Y	Y	Lucentis	Subretinal Fluid	SRF	Month 3	no			yes
SN15020	ANB222	72	70-79 years	>=65 year	M	Y	Y	Y	Lucentis	Subretinal Fluid	SRF	Month 6	yes			yes
SN15020	ANB222	72	70-79 years	>=65 year	M	Y	Y	Y	Lucentis	Subretinal Fluid	SRF	Month 12	yes			yes
SN16002	ANA100	69	60-69 years	>=65 year	M	Y	Y	Y	CKD-701	Subretinal Fluid	SRF	Month 3	no			yes
SN16002	ANA100	69	60-69 years	>=65 year	M	Y	Y	Y	CKD-701	Subretinal Fluid	SRF	Month 6	no			yes
SN16002	ANA100	69	60-69 years	>=65 year	M	Y	Y	Y	CKD-701	Subretinal Fluid	SRF	Month 12	yes			yes
SN16003	ANA103	90	≥90 years	>=65 year	M	Y	N	Y	CKD-701	Subretinal Fluid	SRF	Month 3	no			yes			LOCF
SN16003	ANA103	90	≥90 years	>=65 year	M	Y	N	Y	CKD-701	Subretinal Fluid	SRF	Month 6	no			yes			LOCF
SN16003	ANA103	90	≥90 years	>=65 year	M	Y	N	Y	CKD-701	Subretinal Fluid	SRF	Month 12	no			yes			LOCF
SN17001	ANB031	76	70-79 years	>=65 year	M	Y	N	Y	CKD-701	Subretinal Fluid	SRF	Month 3	yes			yes			LOCF
SN17001	ANB031	76	70-79 years	>=65 year	M	Y	N	Y	CKD-701	Subretinal Fluid	SRF	Month 6	no			yes			LOCF
SN17001	ANB031	76	70-79 years	>=65 year	M	Y	N	Y	CKD-701	Subretinal Fluid	SRF	Month 12	no			yes			LOCF
SN17002	ANB033	75	70-79 years	>=65 year	F	Y	Y	Y	CKD-701	Subretinal Fluid	SRF	Month 3	no			yes
SN17002	ANB033	75	70-79 years	>=65 year	F	Y	Y	Y	CKD-701	Subretinal Fluid	SRF	Month 6	yes			yes
SN17002	ANB033	75	70-79 years	>=65 year	F	Y	Y	Y	CKD-701	Subretinal Fluid	SRF	Month 12	no			yes
SN17003	ANB037	61	60-69 years	<65 years	M	Y	Y	Y	Lucentis	Subretinal Fluid	SRF	Month 3	yes			yes
SN17003	ANB037	61	60-69 years	<65 years	M	Y	Y	Y	Lucentis	Subretinal Fluid	SRF	Month 6	yes			yes
SN17003	ANB037	61	60-69 years	<65 years	M	Y	Y	Y	Lucentis	Subretinal Fluid	SRF	Month 12	yes			yes			LOCF
SN17004	ANB044	70	70-79 years	>=65 year	M	Y	Y	Y	CKD-701	Subretinal Fluid	SRF	Month 3	yes			yes
SN17004	ANB044	70	70-79 years	>=65 year	M	Y	Y	Y	CKD-701	Subretinal Fluid	SRF	Month 6	yes			yes
SN17004	ANB044	70	70-79 years	>=65 year	M	Y	Y	Y	CKD-701	Subretinal Fluid	SRF	Month 12	yes			yes
SN17005	ANA045	69	60-69 years	>=65 year	F	Y	Y	Y	Lucentis	Subretinal Fluid	SRF	Month 3	no			yes
SN17005	ANA045	69	60-69 years	>=65 year	F	Y	Y	Y	Lucentis	Subretinal Fluid	SRF	Month 6	yes			yes
SN17005	ANA045	69	60-69 years	>=65 year	F	Y	Y	Y	Lucentis	Subretinal Fluid	SRF	Month 12	yes			yes
SN17006	ANA046	67	60-69 years	>=65 year	M	Y	Y	Y	CKD-701	Subretinal Fluid	SRF	Month 3	no			yes
SN17006	ANA046	67	60-69 years	>=65 year	M	Y	Y	Y	CKD-701	Subretinal Fluid	SRF	Month 6	yes			yes
SN17006	ANA046	67	60-69 years	>=65 year	M	Y	Y	Y	CKD-701	Subretinal Fluid	SRF	Month 12	yes			yes
SN17008	ANB132	72	70-79 years	>=65 year	M	Y	Y	Y	CKD-701	Subretinal Fluid	SRF	Month 3	no			yes
SN17008	ANB132	72	70-79 years	>=65 year	M	Y	Y	Y	CKD-701	Subretinal Fluid	SRF	Month 6	yes			yes
SN17008	ANB132	72	70-79 years	>=65 year	M	Y	Y	Y	CKD-701	Subretinal Fluid	SRF	Month 12	no			yes
SN17009	ANB135	51	50-59 years	<65 years	F	Y	Y	Y	CKD-701	Subretinal Fluid	SRF	Month 3	yes			yes
SN17009	ANB135	51	50-59 years	<65 years	F	Y	Y	Y	CKD-701	Subretinal Fluid	SRF	Month 6	no			yes
SN17009	ANB135	51	50-59 years	<65 years	F	Y	Y	Y	CKD-701	Subretinal Fluid	SRF	Month 12	no			yes
SN17010	ANB142	66	60-69 years	>=65 year	M	Y	Y	Y	Lucentis	Subretinal Fluid	SRF	Month 3	yes			yes
SN17010	ANB142	66	60-69 years	>=65 year	M	Y	Y	Y	Lucentis	Subretinal Fluid	SRF	Month 6	yes			yes
SN17010	ANB142	66	60-69 years	>=65 year	M	Y	Y	Y	Lucentis	Subretinal Fluid	SRF	Month 12	yes			yes
SN17011	ANB165	74	70-79 years	>=65 year	F	Y	Y	Y	CKD-701	Subretinal Fluid	SRF	Month 3	no			yes
SN17011	ANB165	74	70-79 years	>=65 year	F	Y	Y	Y	CKD-701	Subretinal Fluid	SRF	Month 6	yes			yes
SN17011	ANB165	74	70-79 years	>=65 year	F	Y	Y	Y	CKD-701	Subretinal Fluid	SRF	Month 12	yes			yes
SN17012	ANB174	54	50-59 years	<65 years	M	Y	N	Y	Lucentis	Subretinal Fluid	SRF	Month 3	no			no			LOCF
SN17012	ANB174	54	50-59 years	<65 years	M	Y	N	Y	Lucentis	Subretinal Fluid	SRF	Month 6	no			no			LOCF
SN17012	ANB174	54	50-59 years	<65 years	M	Y	N	Y	Lucentis	Subretinal Fluid	SRF	Month 12	no			no			LOCF
SN17013	ANB181	62	60-69 years	<65 years	M	Y	Y	Y	Lucentis	Subretinal Fluid	SRF	Month 3	no			yes
SN17013	ANB181	62	60-69 years	<65 years	M	Y	Y	Y	Lucentis	Subretinal Fluid	SRF	Month 6	no			yes
SN17013	ANB181	62	60-69 years	<65 years	M	Y	Y	Y	Lucentis	Subretinal Fluid	SRF	Month 12	no			yes
SN17014	ANA082	61	60-69 years	<65 years	M	Y	Y	Y	CKD-701	Subretinal Fluid	SRF	Month 3	no			yes
SN17014	ANA082	61	60-69 years	<65 years	M	Y	Y	Y	CKD-701	Subretinal Fluid	SRF	Month 6	no			yes
SN17014	ANA082	61	60-69 years	<65 years	M	Y	Y	Y	CKD-701	Subretinal Fluid	SRF	Month 12	no			yes
SN17015	ANB188	78	70-79 years	>=65 year	M	Y	N	Y	CKD-701	Subretinal Fluid	SRF	Month 3	yes			yes			LOCF
SN17015	ANB188	78	70-79 years	>=65 year	M	Y	N	Y	CKD-701	Subretinal Fluid	SRF	Month 6	yes			yes			LOCF
SN17015	ANB188	78	70-79 years	>=65 year	M	Y	N	Y	CKD-701	Subretinal Fluid	SRF	Month 12	yes			yes			LOCF
SN17016	ANA083	60	60-69 years	<65 years	M	Y	Y	Y	Lucentis	Subretinal Fluid	SRF	Month 3	yes			yes
SN17016	ANA083	60	60-69 years	<65 years	M	Y	Y	Y	Lucentis	Subretinal Fluid	SRF	Month 6	yes			yes
SN17016	ANA083	60	60-69 years	<65 years	M	Y	Y	Y	Lucentis	Subretinal Fluid	SRF	Month 12	yes			yes
SN17017	ANB194	72	70-79 years	>=65 year	M	Y	Y	Y	Lucentis	Subretinal Fluid	SRF	Month 3	yes			yes
SN17017	ANB194	72	70-79 years	>=65 year	M	Y	Y	Y	Lucentis	Subretinal Fluid	SRF	Month 6	yes			yes
SN17017	ANB194	72	70-79 years	>=65 year	M	Y	Y	Y	Lucentis	Subretinal Fluid	SRF	Month 12	yes			yes
SN17018	ANA095	70	70-79 years	>=65 year	M	Y	Y	Y	CKD-701	Subretinal Fluid	SRF	Month 3	no			yes
SN17018	ANA095	70	70-79 years	>=65 year	M	Y	Y	Y	CKD-701	Subretinal Fluid	SRF	Month 6	yes			yes
SN17018	ANA095	70	70-79 years	>=65 year	M	Y	Y	Y	CKD-701	Subretinal Fluid	SRF	Month 12	yes			yes
SN17019	ANA104	64	60-69 years	<65 years	M	Y	Y	Y	CKD-701	Subretinal Fluid	SRF	Month 3	no			yes
SN17019	ANA104	64	60-69 years	<65 years	M	Y	Y	Y	CKD-701	Subretinal Fluid	SRF	Month 6	no			yes
SN17019	ANA104	64	60-69 years	<65 years	M	Y	Y	Y	CKD-701	Subretinal Fluid	SRF	Month 12	yes			yes
SN18002	ANA028	51	50-59 years	<65 years	M	Y	Y	Y	Lucentis	Subretinal Fluid	SRF	Month 3	yes			no
SN18002	ANA028	51	50-59 years	<65 years	M	Y	Y	Y	Lucentis	Subretinal Fluid	SRF	Month 6	yes			no
SN18002	ANA028	51	50-59 years	<65 years	M	Y	Y	Y	Lucentis	Subretinal Fluid	SRF	Month 12	no			no
SN18003	ANB040	64	60-69 years	<65 years	M	Y	Y	Y	CKD-701	Subretinal Fluid	SRF	Month 3	no			yes
SN18003	ANB040	64	60-69 years	<65 years	M	Y	Y	Y	CKD-701	Subretinal Fluid	SRF	Month 6	no			yes
SN18003	ANB040	64	60-69 years	<65 years	M	Y	Y	Y	CKD-701	Subretinal Fluid	SRF	Month 12	yes			yes
SN18004	ANB041	53	50-59 years	<65 years	M	Y	Y	Y	Lucentis	Subretinal Fluid	SRF	Month 3	no			yes
SN18004	ANB041	53	50-59 years	<65 years	M	Y	Y	Y	Lucentis	Subretinal Fluid	SRF	Month 6	no			yes
SN18004	ANB041	53	50-59 years	<65 years	M	Y	Y	Y	Lucentis	Subretinal Fluid	SRF	Month 12	no			yes
SN18005	ANB057	80	80-89 years	>=65 year	M	Y	Y	Y	CKD-701	Subretinal Fluid	SRF	Month 3	no			yes
SN18005	ANB057	80	80-89 years	>=65 year	M	Y	Y	Y	CKD-701	Subretinal Fluid	SRF	Month 6	no			yes
SN18005	ANB057	80	80-89 years	>=65 year	M	Y	Y	Y	CKD-701	Subretinal Fluid	SRF	Month 12	no			yes
SN18006	ANA040	77	70-79 years	>=65 year	F	Y	Y	Y	Lucentis	Subretinal Fluid	SRF	Month 3	no			yes
SN18006	ANA040	77	70-79 years	>=65 year	F	Y	Y	Y	Lucentis	Subretinal Fluid	SRF	Month 6	no			yes
SN18006	ANA040	77	70-79 years	>=65 year	F	Y	Y	Y	Lucentis	Subretinal Fluid	SRF	Month 12	no			yes
SN18007	ANB055	65	60-69 years	>=65 year	M	Y	Y	Y	Lucentis	Subretinal Fluid	SRF	Month 3	no			yes
SN18007	ANB055	65	60-69 years	>=65 year	M	Y	Y	Y	Lucentis	Subretinal Fluid	SRF	Month 6	no			yes
SN18007	ANB055	65	60-69 years	>=65 year	M	Y	Y	Y	Lucentis	Subretinal Fluid	SRF	Month 12	no			yes
SN18008	ANB070	82	80-89 years	>=65 year	F	Y	Y	Y	CKD-701	Subretinal Fluid	SRF	Month 3	no			no
SN18008	ANB070	82	80-89 years	>=65 year	F	Y	Y	Y	CKD-701	Subretinal Fluid	SRF	Month 6	no			no
SN18008	ANB070	82	80-89 years	>=65 year	F	Y	Y	Y	CKD-701	Subretinal Fluid	SRF	Month 12	no			no
SN18009	ANB074	72	70-79 years	>=65 year	M	Y	Y	Y	CKD-701	Subretinal Fluid	SRF	Month 3	no			no
SN18009	ANB074	72	70-79 years	>=65 year	M	Y	Y	Y	CKD-701	Subretinal Fluid	SRF	Month 6	no			no
SN18009	ANB074	72	70-79 years	>=65 year	M	Y	Y	Y	CKD-701	Subretinal Fluid	SRF	Month 12	no			no
SN18010	ANB071	57	50-59 years	<65 years	F	Y	Y	Y	Lucentis	Subretinal Fluid	SRF	Month 3	no			yes
SN18010	ANB071	57	50-59 years	<65 years	F	Y	Y	Y	Lucentis	Subretinal Fluid	SRF	Month 6	no			yes
SN18010	ANB071	57	50-59 years	<65 years	F	Y	Y	Y	Lucentis	Subretinal Fluid	SRF	Month 12	no			yes
SN18011	ANB078	76	70-79 years	>=65 year	F	Y	Y	Y	CKD-701	Subretinal Fluid	SRF	Month 3	yes			yes
SN18011	ANB078	76	70-79 years	>=65 year	F	Y	Y	Y	CKD-701	Subretinal Fluid	SRF	Month 6	no			yes
SN18011	ANB078	76	70-79 years	>=65 year	F	Y	Y	Y	CKD-701	Subretinal Fluid	SRF	Month 12	yes			yes
SN18012	ANA049	84	80-89 years	>=65 year	F	Y	Y	Y	CKD-701	Subretinal Fluid	SRF	Month 3	no			yes
SN18012	ANA049	84	80-89 years	>=65 year	F	Y	Y	Y	CKD-701	Subretinal Fluid	SRF	Month 6	no			yes
SN18012	ANA049	84	80-89 years	>=65 year	F	Y	Y	Y	CKD-701	Subretinal Fluid	SRF	Month 12	no			yes
SN18014	ANA050	72	70-79 years	>=65 year	M	Y	Y	Y	CKD-701	Subretinal Fluid	SRF	Month 3	yes			yes
SN18014	ANA050	72	70-79 years	>=65 year	M	Y	Y	Y	CKD-701	Subretinal Fluid	SRF	Month 6	yes			yes
SN18014	ANA050	72	70-79 years	>=65 year	M	Y	Y	Y	CKD-701	Subretinal Fluid	SRF	Month 12	yes			yes			LOCF
SN18016	ANB104	72	70-79 years	>=65 year	M	Y	Y	Y	CKD-701	Subretinal Fluid	SRF	Month 3	yes			yes
SN18016	ANB104	72	70-79 years	>=65 year	M	Y	Y	Y	CKD-701	Subretinal Fluid	SRF	Month 6	yes			yes
SN18016	ANB104	72	70-79 years	>=65 year	M	Y	Y	Y	CKD-701	Subretinal Fluid	SRF	Month 12	yes			yes
SN18017	ANB101	71	70-79 years	>=65 year	M	Y	N	Y	Lucentis	Subretinal Fluid	SRF	Month 3	yes			yes			LOCF
SN18017	ANB101	71	70-79 years	>=65 year	M	Y	N	Y	Lucentis	Subretinal Fluid	SRF	Month 6	yes			yes			LOCF
SN18017	ANB101	71	70-79 years	>=65 year	M	Y	N	Y	Lucentis	Subretinal Fluid	SRF	Month 12	yes			yes			LOCF
SN18018	ANA051	94	≥90 years	>=65 year	M	Y	Y	Y	Lucentis	Subretinal Fluid	SRF	Month 3	yes			yes
SN18018	ANA051	94	≥90 years	>=65 year	M	Y	Y	Y	Lucentis	Subretinal Fluid	SRF	Month 6	yes			yes
SN18018	ANA051	94	≥90 years	>=65 year	M	Y	Y	Y	Lucentis	Subretinal Fluid	SRF	Month 12	no			yes
SN18019	ANB102	73	70-79 years	>=65 year	F	Y	Y	Y	Lucentis	Subretinal Fluid	SRF	Month 3	no			yes
SN18019	ANB102	73	70-79 years	>=65 year	F	Y	Y	Y	Lucentis	Subretinal Fluid	SRF	Month 6	yes			yes
SN18019	ANB102	73	70-79 years	>=65 year	F	Y	Y	Y	Lucentis	Subretinal Fluid	SRF	Month 12	no			yes
SN18020	ANA055	70	70-79 years	>=65 year	F	Y	Y	Y	CKD-701	Subretinal Fluid	SRF	Month 3	no			yes
SN18020	ANA055	70	70-79 years	>=65 year	F	Y	Y	Y	CKD-701	Subretinal Fluid	SRF	Month 6	yes			yes
SN18020	ANA055	70	70-79 years	>=65 year	F	Y	Y	Y	CKD-701	Subretinal Fluid	SRF	Month 12	yes			yes
SN18021	ANB107	69	60-69 years	>=65 year	M	Y	Y	Y	CKD-701	Subretinal Fluid	SRF	Month 3	no			yes
SN18021	ANB107	69	60-69 years	>=65 year	M	Y	Y	Y	CKD-701	Subretinal Fluid	SRF	Month 6	yes			yes
SN18021	ANB107	69	60-69 years	>=65 year	M	Y	Y	Y	CKD-701	Subretinal Fluid	SRF	Month 12	no			yes
SN18022	ANB115	72	70-79 years	>=65 year	M	Y	Y	Y	Lucentis	Subretinal Fluid	SRF	Month 3	no			yes
SN18022	ANB115	72	70-79 years	>=65 year	M	Y	Y	Y	Lucentis	Subretinal Fluid	SRF	Month 6	no			yes
SN18022	ANB115	72	70-79 years	>=65 year	M	Y	Y	Y	Lucentis	Subretinal Fluid	SRF	Month 12	no			yes
SN18024	ANB123	72	70-79 years	>=65 year	M	Y	Y	Y	Lucentis	Subretinal Fluid	SRF	Month 3	yes			yes
SN18024	ANB123	72	70-79 years	>=65 year	M	Y	Y	Y	Lucentis	Subretinal Fluid	SRF	Month 6	yes			yes
SN18024	ANB123	72	70-79 years	>=65 year	M	Y	Y	Y	Lucentis	Subretinal Fluid	SRF	Month 12	yes			yes
SN18025	ANB130	73	70-79 years	>=65 year	M	Y	Y	Y	Lucentis	Subretinal Fluid	SRF	Month 3	no			yes
SN18025	ANB130	73	70-79 years	>=65 year	M	Y	Y	Y	Lucentis	Subretinal Fluid	SRF	Month 6	yes			yes
SN18025	ANB130	73	70-79 years	>=65 year	M	Y	Y	Y	Lucentis	Subretinal Fluid	SRF	Month 12	no			yes
SN18026	ANB131	75	70-79 years	>=65 year	M	Y	Y	Y	Lucentis	Subretinal Fluid	SRF	Month 3	no			yes
SN18026	ANB131	75	70-79 years	>=65 year	M	Y	Y	Y	Lucentis	Subretinal Fluid	SRF	Month 6	no			yes
SN18026	ANB131	75	70-79 years	>=65 year	M	Y	Y	Y	Lucentis	Subretinal Fluid	SRF	Month 12	yes			yes
SN18028	ANB154	62	60-69 years	<65 years	M	Y	Y	Y	Lucentis	Subretinal Fluid	SRF	Month 3	no			yes
SN18028	ANB154	62	60-69 years	<65 years	M	Y	Y	Y	Lucentis	Subretinal Fluid	SRF	Month 6	no			yes
SN18028	ANB154	62	60-69 years	<65 years	M	Y	Y	Y	Lucentis	Subretinal Fluid	SRF	Month 12	no			yes
SN18029	ANB160	81	80-89 years	>=65 year	M	Y	Y	Y	CKD-701	Subretinal Fluid	SRF	Month 3	yes			yes
SN18029	ANB160	81	80-89 years	>=65 year	M	Y	Y	Y	CKD-701	Subretinal Fluid	SRF	Month 6	yes			yes
SN18029	ANB160	81	80-89 years	>=65 year	M	Y	Y	Y	CKD-701	Subretinal Fluid	SRF	Month 12	yes			yes
SN18030	ANB184	79	70-79 years	>=65 year	F	Y	Y	Y	CKD-701	Subretinal Fluid	SRF	Month 3	no			yes
SN18030	ANB184	79	70-79 years	>=65 year	F	Y	Y	Y	CKD-701	Subretinal Fluid	SRF	Month 6	no			yes
SN18030	ANB184	79	70-79 years	>=65 year	F	Y	Y	Y	CKD-701	Subretinal Fluid	SRF	Month 12	no			yes
SN18031	ANB209	80	80-89 years	>=65 year	F	Y	Y	Y	Lucentis	Subretinal Fluid	SRF	Month 3	no			yes
SN18031	ANB209	80	80-89 years	>=65 year	F	Y	Y	Y	Lucentis	Subretinal Fluid	SRF	Month 6	no			yes
SN18031	ANB209	80	80-89 years	>=65 year	F	Y	Y	Y	Lucentis	Subretinal Fluid	SRF	Month 12	no			yes
SN18032	ANA096	74	70-79 years	>=65 year	M	Y	Y	Y	Lucentis	Subretinal Fluid	SRF	Month 3	yes			yes
SN18032	ANA096	74	70-79 years	>=65 year	M	Y	Y	Y	Lucentis	Subretinal Fluid	SRF	Month 6	yes			yes
SN18032	ANA096	74	70-79 years	>=65 year	M	Y	Y	Y	Lucentis	Subretinal Fluid	SRF	Month 12	no			yes
SN18033	ANA098	66	60-69 years	>=65 year	M	Y	Y	Y	Lucentis	Subretinal Fluid	SRF	Month 3	no			yes
SN18033	ANA098	66	60-69 years	>=65 year	M	Y	Y	Y	Lucentis	Subretinal Fluid	SRF	Month 6	yes			yes
SN18033	ANA098	66	60-69 years	>=65 year	M	Y	Y	Y	Lucentis	Subretinal Fluid	SRF	Month 12	yes			yes
SN18034	ANB217	88	80-89 years	>=65 year	M	Y	Y	Y	Lucentis	Subretinal Fluid	SRF	Month 3	yes			yes
SN18034	ANB217	88	80-89 years	>=65 year	M	Y	Y	Y	Lucentis	Subretinal Fluid	SRF	Month 6	no			yes
SN18034	ANB217	88	80-89 years	>=65 year	M	Y	Y	Y	Lucentis	Subretinal Fluid	SRF	Month 12	no			yes
SN18035	ANB221	71	70-79 years	>=65 year	M	Y	Y	Y	CKD-701	Subretinal Fluid	SRF	Month 3	yes			yes
SN18035	ANB221	71	70-79 years	>=65 year	M	Y	Y	Y	CKD-701	Subretinal Fluid	SRF	Month 6	no			yes
SN18035	ANB221	71	70-79 years	>=65 year	M	Y	Y	Y	CKD-701	Subretinal Fluid	SRF	Month 12	yes			yes
SN19002	ANB026	58	50-59 years	<65 years	F	Y	Y	Y	Lucentis	Subretinal Fluid	SRF	Month 3	no			no
SN19002	ANB026	58	50-59 years	<65 years	F	Y	Y	Y	Lucentis	Subretinal Fluid	SRF	Month 6	no			no
SN19002	ANB026	58	50-59 years	<65 years	F	Y	Y	Y	Lucentis	Subretinal Fluid	SRF	Month 12	no			no
SN19004	ANB036	76	70-79 years	>=65 year	M	Y	Y	Y	CKD-701	Subretinal Fluid	SRF	Month 3	no			yes
SN19004	ANB036	76	70-79 years	>=65 year	M	Y	Y	Y	CKD-701	Subretinal Fluid	SRF	Month 6	no			yes
SN19004	ANB036	76	70-79 years	>=65 year	M	Y	Y	Y	CKD-701	Subretinal Fluid	SRF	Month 12	no			yes
SN19005	ANB039	70	70-79 years	>=65 year	F	Y	Y	Y	CKD-701	Subretinal Fluid	SRF	Month 3	yes			yes
SN19005	ANB039	70	70-79 years	>=65 year	F	Y	Y	Y	CKD-701	Subretinal Fluid	SRF	Month 6	yes			yes
SN19005	ANB039	70	70-79 years	>=65 year	F	Y	Y	Y	CKD-701	Subretinal Fluid	SRF	Month 12	yes			yes
SN19007	ANB061	75	70-79 years	>=65 year	M	Y	Y	Y	Lucentis	Subretinal Fluid	SRF	Month 3	no			yes
SN19007	ANB061	75	70-79 years	>=65 year	M	Y	Y	Y	Lucentis	Subretinal Fluid	SRF	Month 6	no			yes
SN19007	ANB061	75	70-79 years	>=65 year	M	Y	Y	Y	Lucentis	Subretinal Fluid	SRF	Month 12	no			yes
SN20002	ANB029	72	70-79 years	>=65 year	M	Y	Y	Y	Lucentis	Subretinal Fluid	SRF	Month 3	yes			yes
SN20002	ANB029	72	70-79 years	>=65 year	M	Y	Y	Y	Lucentis	Subretinal Fluid	SRF	Month 6	no			yes
SN20002	ANB029	72	70-79 years	>=65 year	M	Y	Y	Y	Lucentis	Subretinal Fluid	SRF	Month 12	yes			yes
SN20003	ANB030	73	70-79 years	>=65 year	F	Y	Y	Y	Lucentis	Subretinal Fluid	SRF	Month 3	no			no
SN20003	ANB030	73	70-79 years	>=65 year	F	Y	Y	Y	Lucentis	Subretinal Fluid	SRF	Month 6	no			no
SN20003	ANB030	73	70-79 years	>=65 year	F	Y	Y	Y	Lucentis	Subretinal Fluid	SRF	Month 12	no			no
SN20004	ANB048	79	70-79 years	>=65 year	M	Y	Y	Y	CKD-701	Subretinal Fluid	SRF	Month 3	yes			yes
SN20004	ANB048	79	70-79 years	>=65 year	M	Y	Y	Y	CKD-701	Subretinal Fluid	SRF	Month 6	no			yes
SN20004	ANB048	79	70-79 years	>=65 year	M	Y	Y	Y	CKD-701	Subretinal Fluid	SRF	Month 12	yes			yes
SN20006	ANB073	78	70-79 years	>=65 year	F	Y	Y	Y	Lucentis	Subretinal Fluid	SRF	Month 3	no			no
SN20006	ANB073	78	70-79 years	>=65 year	F	Y	Y	Y	Lucentis	Subretinal Fluid	SRF	Month 6	no			no
SN20006	ANB073	78	70-79 years	>=65 year	F	Y	Y	Y	Lucentis	Subretinal Fluid	SRF	Month 12	no			no
SN20007	ANB090	71	70-79 years	>=65 year	F	Y	Y	Y	Lucentis	Subretinal Fluid	SRF	Month 3	yes			yes
SN20007	ANB090	71	70-79 years	>=65 year	F	Y	Y	Y	Lucentis	Subretinal Fluid	SRF	Month 6	yes			yes
SN20007	ANB090	71	70-79 years	>=65 year	F	Y	Y	Y	Lucentis	Subretinal Fluid	SRF	Month 12	yes			yes			LOCF
SN20008	ANB112	63	60-69 years	<65 years	F	Y	Y	Y	CKD-701	Subretinal Fluid	SRF	Month 3	yes			yes
SN20008	ANB112	63	60-69 years	<65 years	F	Y	Y	Y	CKD-701	Subretinal Fluid	SRF	Month 6	no			yes
SN20008	ANB112	63	60-69 years	<65 years	F	Y	Y	Y	CKD-701	Subretinal Fluid	SRF	Month 12	yes			yes
SN20009	ANB129	68	60-69 years	>=65 year	M	Y	Y	Y	CKD-701	Subretinal Fluid	SRF	Month 3	no			yes
SN20009	ANB129	68	60-69 years	>=65 year	M	Y	Y	Y	CKD-701	Subretinal Fluid	SRF	Month 6	no			yes
SN20009	ANB129	68	60-69 years	>=65 year	M	Y	Y	Y	CKD-701	Subretinal Fluid	SRF	Month 12	no			yes
SN20010	ANB149	67	60-69 years	>=65 year	M	Y	Y	Y	CKD-701	Subretinal Fluid	SRF	Month 3	yes			yes
SN20010	ANB149	67	60-69 years	>=65 year	M	Y	Y	Y	CKD-701	Subretinal Fluid	SRF	Month 6	yes			yes
SN20010	ANB149	67	60-69 years	>=65 year	M	Y	Y	Y	CKD-701	Subretinal Fluid	SRF	Month 12	yes			yes
SN20011	ANB155	66	60-69 years	>=65 year	M	Y	Y	Y	CKD-701	Subretinal Fluid	SRF	Month 3	yes			yes
SN20011	ANB155	66	60-69 years	>=65 year	M	Y	Y	Y	CKD-701	Subretinal Fluid	SRF	Month 6	no			yes
SN20011	ANB155	66	60-69 years	>=65 year	M	Y	Y	Y	CKD-701	Subretinal Fluid	SRF	Month 12	no			yes			LOCF
SN20012	ANB173	69	60-69 years	>=65 year	M	Y	Y	Y	Lucentis	Subretinal Fluid	SRF	Month 3	no			yes
SN20012	ANB173	69	60-69 years	>=65 year	M	Y	Y	Y	Lucentis	Subretinal Fluid	SRF	Month 6	no			yes
SN20012	ANB173	69	60-69 years	>=65 year	M	Y	Y	Y	Lucentis	Subretinal Fluid	SRF	Month 12	no			yes
SN20014	ANB191	70	70-79 years	>=65 year	F	Y	Y	Y	Lucentis	Subretinal Fluid	SRF	Month 3	no			no
SN20014	ANB191	70	70-79 years	>=65 year	F	Y	Y	Y	Lucentis	Subretinal Fluid	SRF	Month 6	no			no
SN20014	ANB191	70	70-79 years	>=65 year	F	Y	Y	Y	Lucentis	Subretinal Fluid	SRF	Month 12	no			no
SN20015	ANB201	88	80-89 years	>=65 year	F	Y	Y	Y	Lucentis	Subretinal Fluid	SRF	Month 3	no			yes
SN20015	ANB201	88	80-89 years	>=65 year	F	Y	Y	Y	Lucentis	Subretinal Fluid	SRF	Month 6	no			yes
SN20015	ANB201	88	80-89 years	>=65 year	F	Y	Y	Y	Lucentis	Subretinal Fluid	SRF	Month 12	no			yes
SN20016	ANB203	72	70-79 years	>=65 year	M	Y	Y	Y	Lucentis	Subretinal Fluid	SRF	Month 3	no			no
SN20016	ANB203	72	70-79 years	>=65 year	M	Y	Y	Y	Lucentis	Subretinal Fluid	SRF	Month 6	no			no
SN20016	ANB203	72	70-79 years	>=65 year	M	Y	Y	Y	Lucentis	Subretinal Fluid	SRF	Month 12	yes			no
SN20017	ANB207	81	80-89 years	>=65 year	F	Y	Y	Y	Lucentis	Subretinal Fluid	SRF	Month 3	yes			yes
SN20017	ANB207	81	80-89 years	>=65 year	F	Y	Y	Y	Lucentis	Subretinal Fluid	SRF	Month 6	yes			yes
SN20017	ANB207	81	80-89 years	>=65 year	F	Y	Y	Y	Lucentis	Subretinal Fluid	SRF	Month 12	yes			yes
SN20018	ANB213	72	70-79 years	>=65 year	M	Y	Y	Y	Lucentis	Subretinal Fluid	SRF	Month 3	no			yes
SN20018	ANB213	72	70-79 years	>=65 year	M	Y	Y	Y	Lucentis	Subretinal Fluid	SRF	Month 6	no			yes
SN20018	ANB213	72	70-79 years	>=65 year	M	Y	Y	Y	Lucentis	Subretinal Fluid	SRF	Month 12	no			yes
SN23001	ANA026	62	60-69 years	<65 years	M	Y	N	Y	CKD-701	Subretinal Fluid	SRF	Month 3	yes			yes			LOCF
SN23001	ANA026	62	60-69 years	<65 years	M	Y	N	Y	CKD-701	Subretinal Fluid	SRF	Month 6	yes			yes			LOCF
SN23001	ANA026	62	60-69 years	<65 years	M	Y	N	Y	CKD-701	Subretinal Fluid	SRF	Month 12	yes			yes			LOCF
SN23002	ANA031	63	60-69 years	<65 years	M	Y	Y	Y	CKD-701	Subretinal Fluid	SRF	Month 3	yes			yes
SN23002	ANA031	63	60-69 years	<65 years	M	Y	Y	Y	CKD-701	Subretinal Fluid	SRF	Month 6	yes			yes
SN23002	ANA031	63	60-69 years	<65 years	M	Y	Y	Y	CKD-701	Subretinal Fluid	SRF	Month 12	yes			yes
SN23004	ANA036	64	60-69 years	<65 years	M	Y	N	Y	Lucentis	Subretinal Fluid	SRF	Month 3	no			yes
SN23004	ANA036	64	60-69 years	<65 years	M	Y	N	Y	Lucentis	Subretinal Fluid	SRF	Month 6	no			yes
SN23004	ANA036	64	60-69 years	<65 years	M	Y	N	Y	Lucentis	Subretinal Fluid	SRF	Month 12	no			yes
SN23005	ANA034	70	70-79 years	>=65 year	M	Y	Y	Y	Lucentis	Subretinal Fluid	SRF	Month 3	yes			yes
SN23005	ANA034	70	70-79 years	>=65 year	M	Y	Y	Y	Lucentis	Subretinal Fluid	SRF	Month 6	yes			yes
SN23005	ANA034	70	70-79 years	>=65 year	M	Y	Y	Y	Lucentis	Subretinal Fluid	SRF	Month 12	yes			yes
SN23008	ANA043	77	70-79 years	>=65 year	F	Y	Y	Y	CKD-701	Subretinal Fluid	SRF	Month 3	yes			yes
SN23008	ANA043	77	70-79 years	>=65 year	F	Y	Y	Y	CKD-701	Subretinal Fluid	SRF	Month 6	yes			yes
SN23008	ANA043	77	70-79 years	>=65 year	F	Y	Y	Y	CKD-701	Subretinal Fluid	SRF	Month 12	no			yes
SN23010	ANA060	71	70-79 years	>=65 year	M	Y	Y	Y	CKD-701	Subretinal Fluid	SRF	Month 3	no			yes
SN23010	ANA060	71	70-79 years	>=65 year	M	Y	Y	Y	CKD-701	Subretinal Fluid	SRF	Month 6	yes			yes
SN23010	ANA060	71	70-79 years	>=65 year	M	Y	Y	Y	CKD-701	Subretinal Fluid	SRF	Month 12	no			yes
SN23011	ANB159	62	60-69 years	<65 years	M	Y	Y	Y	CKD-701	Subretinal Fluid	SRF	Month 3	yes			yes
SN23011	ANB159	62	60-69 years	<65 years	M	Y	Y	Y	CKD-701	Subretinal Fluid	SRF	Month 6	no			yes
SN23011	ANB159	62	60-69 years	<65 years	M	Y	Y	Y	CKD-701	Subretinal Fluid	SRF	Month 12	yes			yes
SN23012	ANB167	80	80-89 years	>=65 year	F	Y	Y	Y	Lucentis	Subretinal Fluid	SRF	Month 3	no			yes
SN23012	ANB167	80	80-89 years	>=65 year	F	Y	Y	Y	Lucentis	Subretinal Fluid	SRF	Month 6	no			yes
SN23012	ANB167	80	80-89 years	>=65 year	F	Y	Y	Y	Lucentis	Subretinal Fluid	SRF	Month 12	no			yes
SN23013	ANA085	71	70-79 years	>=65 year	F	Y	Y	Y	CKD-701	Subretinal Fluid	SRF	Month 3	no			yes
SN23013	ANA085	71	70-79 years	>=65 year	F	Y	Y	Y	CKD-701	Subretinal Fluid	SRF	Month 6	no			yes
SN23013	ANA085	71	70-79 years	>=65 year	F	Y	Y	Y	CKD-701	Subretinal Fluid	SRF	Month 12	yes			yes
SN23014	ANA089	72	70-79 years	>=65 year	M	Y	N	Y	CKD-701	Subretinal Fluid	SRF	Month 3	yes			yes			LOCF
SN23014	ANA089	72	70-79 years	>=65 year	M	Y	N	Y	CKD-701	Subretinal Fluid	SRF	Month 6	yes			yes			LOCF
SN23014	ANA089	72	70-79 years	>=65 year	M	Y	N	Y	CKD-701	Subretinal Fluid	SRF	Month 12	yes			yes			LOCF
SN23015	ANB205	79	70-79 years	>=65 year	M	Y	Y	Y	Lucentis	Subretinal Fluid	SRF	Month 3	no			yes
SN23015	ANB205	79	70-79 years	>=65 year	M	Y	Y	Y	Lucentis	Subretinal Fluid	SRF	Month 6	no			yes
SN23015	ANB205	79	70-79 years	>=65 year	M	Y	Y	Y	Lucentis	Subretinal Fluid	SRF	Month 12	no			yes
SN23016	ANA094	61	60-69 years	<65 years	F	Y	Y	Y	Lucentis	Subretinal Fluid	SRF	Month 3	yes			yes
SN23016	ANA094	61	60-69 years	<65 years	F	Y	Y	Y	Lucentis	Subretinal Fluid	SRF	Month 6	yes			yes
SN23016	ANA094	61	60-69 years	<65 years	F	Y	Y	Y	Lucentis	Subretinal Fluid	SRF	Month 12	yes			yes
SN23018	ANB210	61	60-69 years	<65 years	M	Y	Y	Y	CKD-701	Subretinal Fluid	SRF	Month 3	no			yes
SN23018	ANB210	61	60-69 years	<65 years	M	Y	Y	Y	CKD-701	Subretinal Fluid	SRF	Month 6	no			yes
SN23018	ANB210	61	60-69 years	<65 years	M	Y	Y	Y	CKD-701	Subretinal Fluid	SRF	Month 12	no			yes
SN23019	ANA101	81	80-89 years	>=65 year	M	Y	Y	Y	Lucentis	Subretinal Fluid	SRF	Month 3	no			yes
SN23019	ANA101	81	80-89 years	>=65 year	M	Y	Y	Y	Lucentis	Subretinal Fluid	SRF	Month 6	no			yes
SN23019	ANA101	81	80-89 years	>=65 year	M	Y	Y	Y	Lucentis	Subretinal Fluid	SRF	Month 12	yes			yes
SN23020	ANB215	76	70-79 years	>=65 year	F	Y	Y	Y	CKD-701	Subretinal Fluid	SRF	Month 3	no			no
SN23020	ANB215	76	70-79 years	>=65 year	F	Y	Y	Y	CKD-701	Subretinal Fluid	SRF	Month 6	no			no
SN23020	ANB215	76	70-79 years	>=65 year	F	Y	Y	Y	CKD-701	Subretinal Fluid	SRF	Month 12	no			no			LOCF
SN24001	ANB050	65	60-69 years	>=65 year	F	Y	Y	Y	Lucentis	Subretinal Fluid	SRF	Month 3	no			yes
SN24001	ANB050	65	60-69 years	>=65 year	F	Y	Y	Y	Lucentis	Subretinal Fluid	SRF	Month 6	yes			yes
SN24001	ANB050	65	60-69 years	>=65 year	F	Y	Y	Y	Lucentis	Subretinal Fluid	SRF	Month 12	no			yes
SN24002	ANB051	72	70-79 years	>=65 year	M	Y	Y	Y	CKD-701	Subretinal Fluid	SRF	Month 3	yes			yes
SN24002	ANB051	72	70-79 years	>=65 year	M	Y	Y	Y	CKD-701	Subretinal Fluid	SRF	Month 6	yes			yes
SN24002	ANB051	72	70-79 years	>=65 year	M	Y	Y	Y	CKD-701	Subretinal Fluid	SRF	Month 12	yes			yes			LOCF
SN24006	ANB054	66	60-69 years	>=65 year	M	Y	Y	Y	CKD-701	Subretinal Fluid	SRF	Month 3	no			yes
SN24006	ANB054	66	60-69 years	>=65 year	M	Y	Y	Y	CKD-701	Subretinal Fluid	SRF	Month 6	no			yes
SN24006	ANB054	66	60-69 years	>=65 year	M	Y	Y	Y	CKD-701	Subretinal Fluid	SRF	Month 12	no			yes
SN24007	ANB056	80	80-89 years	>=65 year	M	Y	Y	Y	Lucentis	Subretinal Fluid	SRF	Month 3	yes			yes
SN24007	ANB056	80	80-89 years	>=65 year	M	Y	Y	Y	Lucentis	Subretinal Fluid	SRF	Month 6	yes			yes
SN24007	ANB056	80	80-89 years	>=65 year	M	Y	Y	Y	Lucentis	Subretinal Fluid	SRF	Month 12	no			yes
SN24008	ANB065	76	70-79 years	>=65 year	F	Y	Y	Y	CKD-701	Subretinal Fluid	SRF	Month 3	no			yes
SN24008	ANB065	76	70-79 years	>=65 year	F	Y	Y	Y	CKD-701	Subretinal Fluid	SRF	Month 6	no			yes
SN24008	ANB065	76	70-79 years	>=65 year	F	Y	Y	Y	CKD-701	Subretinal Fluid	SRF	Month 12	no			yes
SN24009	ANA044	84	80-89 years	>=65 year	M	Y	Y	Y	Lucentis	Subretinal Fluid	SRF	Month 3	yes			yes
SN24009	ANA044	84	80-89 years	>=65 year	M	Y	Y	Y	Lucentis	Subretinal Fluid	SRF	Month 6	yes			yes
SN24009	ANA044	84	80-89 years	>=65 year	M	Y	Y	Y	Lucentis	Subretinal Fluid	SRF	Month 12	no			yes
SN24010	ANB096	72	70-79 years	>=65 year	M	Y	Y	Y	CKD-701	Subretinal Fluid	SRF	Month 3	yes			yes
SN24010	ANB096	72	70-79 years	>=65 year	M	Y	Y	Y	CKD-701	Subretinal Fluid	SRF	Month 6	yes			yes
SN24010	ANB096	72	70-79 years	>=65 year	M	Y	Y	Y	CKD-701	Subretinal Fluid	SRF	Month 12	yes			yes
SN24011	ANB093	75	70-79 years	>=65 year	F	Y	Y	Y	Lucentis	Subretinal Fluid	SRF	Month 3	no			yes
SN24011	ANB093	75	70-79 years	>=65 year	F	Y	Y	Y	Lucentis	Subretinal Fluid	SRF	Month 6	no			yes
SN24011	ANB093	75	70-79 years	>=65 year	F	Y	Y	Y	Lucentis	Subretinal Fluid	SRF	Month 12	no			yes
SN24012	ANB099	66	60-69 years	>=65 year	M	Y	Y	Y	CKD-701	Subretinal Fluid	SRF	Month 3	no			yes
SN24012	ANB099	66	60-69 years	>=65 year	M	Y	Y	Y	CKD-701	Subretinal Fluid	SRF	Month 6	no			yes
SN24012	ANB099	66	60-69 years	>=65 year	M	Y	Y	Y	CKD-701	Subretinal Fluid	SRF	Month 12	no			yes
SN24013	ANA058	60	60-69 years	<65 years	M	Y	Y	Y	Lucentis	Subretinal Fluid	SRF	Month 3	yes			yes
SN24013	ANA058	60	60-69 years	<65 years	M	Y	Y	Y	Lucentis	Subretinal Fluid	SRF	Month 6	yes			yes
SN24013	ANA058	60	60-69 years	<65 years	M	Y	Y	Y	Lucentis	Subretinal Fluid	SRF	Month 12	yes			yes
SN24014	ANB128	76	70-79 years	>=65 year	F	Y	Y	Y	Lucentis	Subretinal Fluid	SRF	Month 3	yes			yes
SN24014	ANB128	76	70-79 years	>=65 year	F	Y	Y	Y	Lucentis	Subretinal Fluid	SRF	Month 6	no			yes
SN24014	ANB128	76	70-79 years	>=65 year	F	Y	Y	Y	Lucentis	Subretinal Fluid	SRF	Month 12	no			yes
SN24015	ANB134	73	70-79 years	>=65 year	F	Y	Y	Y	Lucentis	Subretinal Fluid	SRF	Month 3	no			no
SN24015	ANB134	73	70-79 years	>=65 year	F	Y	Y	Y	Lucentis	Subretinal Fluid	SRF	Month 6	no			no
SN24015	ANB134	73	70-79 years	>=65 year	F	Y	Y	Y	Lucentis	Subretinal Fluid	SRF	Month 12	no			no
SN24016	ANB137	57	50-59 years	<65 years	M	Y	Y	Y	CKD-701	Subretinal Fluid	SRF	Month 3	no			yes
SN24016	ANB137	57	50-59 years	<65 years	M	Y	Y	Y	CKD-701	Subretinal Fluid	SRF	Month 6	no			yes
SN24016	ANB137	57	50-59 years	<65 years	M	Y	Y	Y	CKD-701	Subretinal Fluid	SRF	Month 12	no			yes
SN24019	ANA071	66	60-69 years	>=65 year	M	Y	Y	Y	CKD-701	Subretinal Fluid	SRF	Month 3	yes			yes
SN24019	ANA071	66	60-69 years	>=65 year	M	Y	Y	Y	CKD-701	Subretinal Fluid	SRF	Month 6	yes			yes
SN24019	ANA071	66	60-69 years	>=65 year	M	Y	Y	Y	CKD-701	Subretinal Fluid	SRF	Month 12	no			yes
SN24020	ANB156	83	80-89 years	>=65 year	M	Y	Y	Y	Lucentis	Subretinal Fluid	SRF	Month 3	no			yes
SN24020	ANB156	83	80-89 years	>=65 year	M	Y	Y	Y	Lucentis	Subretinal Fluid	SRF	Month 6	no			yes
SN24020	ANB156	83	80-89 years	>=65 year	M	Y	Y	Y	Lucentis	Subretinal Fluid	SRF	Month 12	no			yes
SN24021	ANB164	65	60-69 years	>=65 year	F	Y	Y	Y	Lucentis	Subretinal Fluid	SRF	Month 3	no			yes
SN24021	ANB164	65	60-69 years	>=65 year	F	Y	Y	Y	Lucentis	Subretinal Fluid	SRF	Month 6	yes			yes
SN24021	ANB164	65	60-69 years	>=65 year	F	Y	Y	Y	Lucentis	Subretinal Fluid	SRF	Month 12	yes			yes
SN24022	ANB180	79	70-79 years	>=65 year	F	Y	Y	Y	CKD-701	Subretinal Fluid	SRF	Month 3	yes			yes
SN24022	ANB180	79	70-79 years	>=65 year	F	Y	Y	Y	CKD-701	Subretinal Fluid	SRF	Month 6	yes			yes			LOCF
SN24022	ANB180	79	70-79 years	>=65 year	F	Y	Y	Y	CKD-701	Subretinal Fluid	SRF	Month 12	yes			yes			LOCF
SN24023	ANA079	60	60-69 years	<65 years	M	Y	Y	Y	CKD-701	Subretinal Fluid	SRF	Month 3	no			yes
SN24023	ANA079	60	60-69 years	<65 years	M	Y	Y	Y	CKD-701	Subretinal Fluid	SRF	Month 6	yes			yes
SN24023	ANA079	60	60-69 years	<65 years	M	Y	Y	Y	CKD-701	Subretinal Fluid	SRF	Month 12	yes			yes
SN24024	ANB187	70	70-79 years	>=65 year	F	Y	Y	Y	Lucentis	Subretinal Fluid	SRF	Month 3	no			yes
SN24024	ANB187	70	70-79 years	>=65 year	F	Y	Y	Y	Lucentis	Subretinal Fluid	SRF	Month 6	no			yes
SN24024	ANB187	70	70-79 years	>=65 year	F	Y	Y	Y	Lucentis	Subretinal Fluid	SRF	Month 12	no			yes
SN24025	ANB195	82	80-89 years	>=65 year	M	Y	Y	Y	CKD-701	Subretinal Fluid	SRF	Month 3	no			yes
SN24025	ANB195	82	80-89 years	>=65 year	M	Y	Y	Y	CKD-701	Subretinal Fluid	SRF	Month 6	no			yes
SN24025	ANB195	82	80-89 years	>=65 year	M	Y	Y	Y	CKD-701	Subretinal Fluid	SRF	Month 12	yes			yes
SN25001	ANA038	66	60-69 years	>=65 year	M	Y	Y	Y	Lucentis	Subretinal Fluid	SRF	Month 3	yes			yes
SN25001	ANA038	66	60-69 years	>=65 year	M	Y	Y	Y	Lucentis	Subretinal Fluid	SRF	Month 6	yes			yes
SN25001	ANA038	66	60-69 years	>=65 year	M	Y	Y	Y	Lucentis	Subretinal Fluid	SRF	Month 12	yes			yes
SN25002	ANA003	71	70-79 years	>=65 year	M	Y	Y	Y	CKD-701	Subretinal Fluid	SRF	Month 3	no			yes
SN25002	ANA003	71	70-79 years	>=65 year	M	Y	Y	Y	CKD-701	Subretinal Fluid	SRF	Month 6	no			yes
SN25002	ANA003	71	70-79 years	>=65 year	M	Y	Y	Y	CKD-701	Subretinal Fluid	SRF	Month 12	yes			yes
SN25004	ANB124	69	60-69 years	>=65 year	F	Y	Y	Y	CKD-701	Subretinal Fluid	SRF	Month 3	no			yes
SN25004	ANB124	69	60-69 years	>=65 year	F	Y	Y	Y	CKD-701	Subretinal Fluid	SRF	Month 6	yes			yes
SN25004	ANB124	69	60-69 years	>=65 year	F	Y	Y	Y	CKD-701	Subretinal Fluid	SRF	Month 12	yes			yes
SN25005	ANB178	73	70-79 years	>=65 year	M	Y	Y	Y	Lucentis	Subretinal Fluid	SRF	Month 3	no			no
SN25005	ANB178	73	70-79 years	>=65 year	M	Y	Y	Y	Lucentis	Subretinal Fluid	SRF	Month 6	yes			no
SN25005	ANB178	73	70-79 years	>=65 year	M	Y	Y	Y	Lucentis	Subretinal Fluid	SRF	Month 12	yes			no
SN25006	ANA084	58	50-59 years	<65 years	M	Y	Y	Y	CKD-701	Subretinal Fluid	SRF	Month 3	no			yes
SN25006	ANA084	58	50-59 years	<65 years	M	Y	Y	Y	CKD-701	Subretinal Fluid	SRF	Month 6	no			yes
SN25006	ANA084	58	50-59 years	<65 years	M	Y	Y	Y	CKD-701	Subretinal Fluid	SRF	Month 12	no			yes
SN26002	ANB185	66	60-69 years	>=65 year	F	Y	Y	Y	CKD-701	Subretinal Fluid	SRF	Month 3	no			no
SN26002	ANB185	66	60-69 years	>=65 year	F	Y	Y	Y	CKD-701	Subretinal Fluid	SRF	Month 6	no			no
SN26002	ANB185	66	60-69 years	>=65 year	F	Y	Y	Y	CKD-701	Subretinal Fluid	SRF	Month 12	no			no
SN26003	ANA087	81	80-89 years	>=65 year	M	Y	Y	Y	Lucentis	Subretinal Fluid	SRF	Month 3	yes			yes
SN26003	ANA087	81	80-89 years	>=65 year	M	Y	Y	Y	Lucentis	Subretinal Fluid	SRF	Month 6	yes			yes
SN26003	ANA087	81	80-89 years	>=65 year	M	Y	Y	Y	Lucentis	Subretinal Fluid	SRF	Month 12	no			yes
SN26005	ANB208	75	70-79 years	>=65 year	F	Y	Y	Y	CKD-701	Subretinal Fluid	SRF	Month 3	yes			yes
SN26005	ANB208	75	70-79 years	>=65 year	F	Y	Y	Y	CKD-701	Subretinal Fluid	SRF	Month 6	yes			yes
SN26005	ANB208	75	70-79 years	>=65 year	F	Y	Y	Y	CKD-701	Subretinal Fluid	SRF	Month 12	no			yes
SN26006	ANB212	58	50-59 years	<65 years	M	Y	Y	Y	Lucentis	Subretinal Fluid	SRF	Month 3	no			yes
SN26006	ANB212	58	50-59 years	<65 years	M	Y	Y	Y	Lucentis	Subretinal Fluid	SRF	Month 6	yes			yes
SN26006	ANB212	58	50-59 years	<65 years	M	Y	Y	Y	Lucentis	Subretinal Fluid	SRF	Month 12	no			yes
SN27002	ANB085	78	70-79 years	>=65 year	F	Y	Y	Y	Lucentis	Subretinal Fluid	SRF	Month 3	yes			yes
SN27002	ANB085	78	70-79 years	>=65 year	F	Y	Y	Y	Lucentis	Subretinal Fluid	SRF	Month 6	no			yes
SN27002	ANB085	78	70-79 years	>=65 year	F	Y	Y	Y	Lucentis	Subretinal Fluid	SRF	Month 12	no			yes
SN27004	ANB105	69	60-69 years	>=65 year	M	Y	Y	Y	CKD-701	Subretinal Fluid	SRF	Month 3	no			yes
SN27004	ANB105	69	60-69 years	>=65 year	M	Y	Y	Y	CKD-701	Subretinal Fluid	SRF	Month 6	no			yes
SN27004	ANB105	69	60-69 years	>=65 year	M	Y	Y	Y	CKD-701	Subretinal Fluid	SRF	Month 12	yes			yes
SN27005	ANA052	68	60-69 years	>=65 year	F	Y	Y	Y	Lucentis	Subretinal Fluid	SRF	Month 3	no			yes
SN27005	ANA052	68	60-69 years	>=65 year	F	Y	Y	Y	Lucentis	Subretinal Fluid	SRF	Month 6	yes			yes
SN27005	ANA052	68	60-69 years	>=65 year	F	Y	Y	Y	Lucentis	Subretinal Fluid	SRF	Month 12	yes			yes
SN27006	ANB109	73	70-79 years	>=65 year	M	Y	Y	Y	Lucentis	Subretinal Fluid	SRF	Month 3	no			yes
SN27006	ANB109	73	70-79 years	>=65 year	M	Y	Y	Y	Lucentis	Subretinal Fluid	SRF	Month 6	no			yes
SN27006	ANB109	73	70-79 years	>=65 year	M	Y	Y	Y	Lucentis	Subretinal Fluid	SRF	Month 12	no			yes
SN27007	ANB117	67	60-69 years	>=65 year	M	Y	Y	Y	Lucentis	Subretinal Fluid	SRF	Month 3	yes			yes
SN27007	ANB117	67	60-69 years	>=65 year	M	Y	Y	Y	Lucentis	Subretinal Fluid	SRF	Month 6	yes			yes
SN27007	ANB117	67	60-69 years	>=65 year	M	Y	Y	Y	Lucentis	Subretinal Fluid	SRF	Month 12	yes			yes
SN27008	ANB122	65	60-69 years	>=65 year	M	Y	Y	Y	CKD-701	Subretinal Fluid	SRF	Month 3	no			no
SN27008	ANB122	65	60-69 years	>=65 year	M	Y	Y	Y	CKD-701	Subretinal Fluid	SRF	Month 6	no			no
SN27008	ANB122	65	60-69 years	>=65 year	M	Y	Y	Y	CKD-701	Subretinal Fluid	SRF	Month 12	yes			no
SN27009	ANA066	82	80-89 years	>=65 year	F	Y	Y	Y	CKD-701	Subretinal Fluid	SRF	Month 3	no			yes
SN27009	ANA066	82	80-89 years	>=65 year	F	Y	Y	Y	CKD-701	Subretinal Fluid	SRF	Month 6	no			yes
SN27009	ANA066	82	80-89 years	>=65 year	F	Y	Y	Y	CKD-701	Subretinal Fluid	SRF	Month 12	no			yes
SN27010	ANA068	61	60-69 years	<65 years	F	Y	Y	Y	Lucentis	Subretinal Fluid	SRF	Month 3	no			yes
SN27010	ANA068	61	60-69 years	<65 years	F	Y	Y	Y	Lucentis	Subretinal Fluid	SRF	Month 6	yes			yes
SN27010	ANA068	61	60-69 years	<65 years	F	Y	Y	Y	Lucentis	Subretinal Fluid	SRF	Month 12	yes			yes
SN27011	ANB161	76	70-79 years	>=65 year	M	Y	Y	Y	CKD-701	Subretinal Fluid	SRF	Month 3	no			yes
SN27011	ANB161	76	70-79 years	>=65 year	M	Y	Y	Y	CKD-701	Subretinal Fluid	SRF	Month 6	no			yes
SN27011	ANB161	76	70-79 years	>=65 year	M	Y	Y	Y	CKD-701	Subretinal Fluid	SRF	Month 12	yes			yes
